# Supplementary material for: Mechanistic and Predictive QSAR Analysis of Diverse Molecules to Capture Salient and Hidden Pharmacophores for Anti-Thrombotic Activity
Source: Int J Mol Sci. 2021 Aug 3;22(15):8352. doi: 10.3390/ijms22158352 (PMC8348508; doi:10.3390/ijms22158352)
Supplement: Supplementary file 1 [file ijms-22-08352-s001.zip]

Archive with 2 entries (2 files):
- ijms-1284074-supplementary.pdf
- Supplementary Material-Final.xlsx
