# Supplementary material for: Mechanistic and Predictive QSAR Analysis of Diverse Molecules to Capture Salient and Hidden Pharmacophores for Anti-Thrombotic Activity
Source: Int J Mol Sci. 2021 Aug 3;22(15):8352. doi: 10.3390/ijms22158352 (PMC8348508; doi:10.3390/ijms22158352)
Supplement: Supplementary file 1 [file ijms-22-08352-s001.zip › Supplementary Material-Final.xlsx]

## Sheet: Sheet1
ID_for_paper	Actual ID	Molecule ChEMBL ID	Smiles	Ki(nM)	pKi(M)	ringCplus_sumpc	aroN_sp2C_4B	fClamdN5B	fsp2Osp3O6B	fsp2Nsp3O9B	fsp2Csp2O8B	Status	Exp. endpoint	Pred. by model eq.	Pred.Mod.Eq.Res.	Pred. LOO	Pred. LOO Res.	HAT i/i (h*=0.0234)	Std.Pred.Mod.Eq. Res.	Std.Pred.LOO Res.
1	11	CHEMBL173994	COc1cc(Cl)cc(C(=O)Nc2ccc(Cl)cn2)c1NC(=O)c1scc(CN(C)C2=NCCO2)c1Cl	0.007	11.155	1.2017	1	1	0	0	0	Training	11.155	9.7089	-1.4461	9.6943	-1.4607	0.01	-3.0414	-3.072
2	19	CHEMBL387856	COc1cc(Cl)cc(C(=O)Nc2ccc(Cl)cn2)c1NC(=O)c1scc(CN(C)C2=NCCCO2)c1Cl	0.012	10.921	1.1537	1	1	0	0	0	Prediction	10.921	9.6363	-1.2847	-	-	0.0094	-2.7012	-2.7012
3	21	CHEMBL226564	CCN(Cc1csc(C(=O)Nc2c(OC)cc(Cl)cc2C(=O)Nc2ccc(Cl)cn2)c1Cl)C1=NCCO1	0.012	10.921	1.2019	1	1	0	0	0	Prediction	10.921	9.7092	-1.2118	-	-	0.01	-2.5487	-2.5487
4	25	CHEMBL402980	COc1cc(Cl)cc(C(=O)Nc2ccc(Cl)cn2)c1NC(=O)c1ccc(-n2ccccc2=O)cc1	0.013	10.886	0.9315	1	2	0	0	0	Training	10.886	10.4975	-0.3885	10.4872	-0.3988	0.0257	-0.8237	-0.8454
5	46	CHEMBL449702	COc1cc(Cl)cc(C(=O)Nc2ccc(Cl)cn2)c1NC(=O)c1scc(CN(C)C2=NCCS2)c1Cl	0.024	10.62	0.9544	1	1	0	0	0	Training	10.62	9.3348	-1.2852	9.3252	-1.2948	0.0074	-2.6995	-2.7197
6	50	CHEMBL226668	COc1cc(Cl)cc(C(=O)Nc2ccc(Cl)cn2)c1NC(=O)c1scc(CN(C)C2=NC(=O)CO2)c1Cl	0.026	10.585	1.4553	1	1	0	0	0	Training	10.585	10.0924	-0.4926	10.0854	-0.4996	0.0141	-1.0381	-1.0529
7	57	CHEMBL226616	CCN(Cc1csc(C(=O)Nc2c(OC)cc(Cl)cc2C(=O)Nc2ccc(Cl)cn2)c1Cl)C1=NC(C)CO1	0.031	10.509	1.2129	1	1	0	0	0	Prediction	10.509	9.7258	-0.7832	-	-	0.0101	-1.6473	-1.6473
8	73	CHEMBL421808	Cc1cc(C(=O)Nc2ncc(-c3ccccc3S(N)(=O)=O)cn2)n(-c2cccc(C(=N)N)c2)n1	0.041	10.387	0.7714	4	0	0	0	0	Prediction	10.387	9.4161	-0.9709	-	-	0.0202	-2.0525	-2.0525
9	83	CHEMBL260086	O=C(Nc1c(O)cc(Cl)cc1C(=O)Nc1ccc(Cl)cn1)c1ccc(N2CCCCC2=O)cc1	0.047	10.328	0.9064	1	2	0	0	0	Training	10.328	10.4595	0.1315	10.463	0.135	0.0255	0.2788	0.2861
10	97	CHEMBL260085	COc1cc(Cl)cc(C(=O)Nc2ccc(Cl)cn2)c1NC(=O)c1ccc(N2CCCCC2=O)cc1	0.057	10.244	0.9101	1	2	0	0	0	Training	10.244	10.4651	0.2211	10.4709	0.2269	0.0255	0.4687	0.481
11	101	CHEMBL472967	CN(C)C(=N)c1ccc(C(=O)Nc2ccc(Cl)cc2C(=O)Nc2ccc(Cl)cn2)c(F)c1	0.06	10.222	0.6559	1	2	0	0	0	Training	10.222	10.0806	-0.1414	10.0771	-0.1449	0.0246	-0.2995	-0.3071
12	103	CHEMBL257400	O=C(Nc1ccc(Cl)cc1C(=O)Nc1ccc(Cl)cn1)c1ccc(-n2ccccc2=O)cc1	0.06	10.222	0.7386	1	2	0	0	0	Training	10.222	10.2057	-0.0163	10.2053	-0.0167	0.0248	-0.0345	-0.0354
13	107	CHEMBL261536	CN(C)CCOc1cc(Cl)cc(C(=O)Nc2ccc(Cl)cn2)c1NC(=O)c1ccc(N2CCCCC2=O)cc1	0.065	10.187	0.9107	1	2	0	0	0	Training	10.187	10.466	0.279	10.4733	0.2863	0.0255	0.5915	0.607
14	124	CHEMBL434521	N=C(N)c1cccc(-n2nc(C(F)(F)F)cc2C(=O)Nc2ccc(-n3cnc4cc([N+](=O)[O-])ccc43)cc2F)c1	0.08	10.097	1.304	2	0	0	0	0	Training	10.097	9.1847	-0.9123	9.1782	-0.9188	0.0071	-1.9158	-1.9295
15	140	CHEMBL183682	N=C(N)c1cccc(-n2nc(C(F)(F)F)cc2C(=O)Nc2ccc(-n3cnc4ccccc43)cc2F)c1	0.1	10	0.9612	2	0	0	0	0	Training	10	8.6663	-1.3337	8.6602	-1.3398	0.0045	-2.7973	-2.8099
16	143	CHEMBL176136	CN(C)C(=N)c1ccccc1-c1ccc(C(=O)Nc2ccc(Cl)cc2C(=O)Nc2ccc(Cl)cn2)cc1	0.1	10	0.4894	1	2	0	0	0	Training	10	9.8288	-0.1712	9.8244	-0.1756	0.0249	-0.3628	-0.3721
17	148	CHEMBL171854	CC(=N)NCc1ccccc1-c1ccc(C(=O)Nc2ccc(Cl)cc2C(=O)Nc2ccc(Cl)cn2)cc1	0.1	10	0.4168	1	2	0	0	0	Training	10	9.719	-0.281	9.7117	-0.2883	0.0253	-0.5956	-0.611
18	150	CHEMBL174558	CN(Cc1ccc(C(=O)Nc2ccc(Cl)cc2C(=O)Nc2ccc(Cl)cn2)cc1)C(=N)N	0.1	10	0.4167	1	2	0	0	0	Prediction	10	9.7188	-0.2812	-	-	0.0253	-0.5959	-0.5959
19	152	CHEMBL366962	CN(C)c1ccccc1-c1ccc(C(=O)Nc2ccc(Cl)cc2C(=O)Nc2ccc(Cl)cn2)cc1	0.1	10	0.4569	1	2	0	0	0	Training	10	9.7796	-0.2204	9.774	-0.226	0.0251	-0.467	-0.479
20	154	CHEMBL1270651	CN(C)Cc1ccccc1-c1ccc(C(=O)Nc2ccc(Cl)cc2C(=O)Nc2ccc(Cl)cn2)cc1	0.1	10	0.4168	1	2	0	0	0	Training	10	9.719	-0.281	9.7117	-0.2883	0.0253	-0.5956	-0.611
21	161	CHEMBL73193	CN1CCN=C1c1cccc(Oc2nc(Oc3cc(C(=N)N)ccc3O)c(F)c(N(C)CC(=O)O)c2F)c1	0.11	9.959	2.2575	0	0	0	0	0	Training	9.959	9.59	-0.369	9.5753	-0.3837	0.0382	-0.7874	-0.8186
22	166	CHEMBL363962	N=C(N)c1cccc(-n2nc(C(F)(F)F)cc2C(=O)Nc2ccc(-n3cnc4cc(N)ccc43)cc2F)c1	0.12	9.921	0.9898	2	0	0	0	0	Training	9.921	8.7095	-1.2115	8.7039	-1.2171	0.0046	-2.541	-2.5528
23	198	CHEMBL516297	COc1ccc(-n2nc(C(F)(F)F)c3c2C(=O)N(c2ccc(C4(C5=NCCN5C)CC4)cc2)CC3)cc1	0.16	9.796	1.5164	2	0	0	0	0	Training	9.796	9.506	-0.29	9.503	-0.293	0.0101	-0.61	-0.6162
24	217	CHEMBL185909	N=C(N)c1cccc(-n2nc(Cn3cncn3)cc2C(=O)Nc2ccc(-n3cnc4ccccc43)cc2)c1	0.19	9.721	0.9476	2	0	0	0	0	Prediction	9.721	8.6457	-1.0753	-	-	0.0044	-2.2553	-2.2553
25	219	CHEMBL369681	C/N=C(/N)N(C)Cc1ccc(C(=O)Nc2ccc(Cl)cc2C(=O)Nc2ccc(Cl)cn2)cc1	0.2	9.699	0.4167	1	2	0	0	0	Training	9.699	9.7188	0.0198	9.7194	0.0204	0.0253	0.0421	0.0431
26	220	CHEMBL183002	N=C(N)c1cccc(-n2nc(-c3cccnc3)cc2C(=O)Nc2ccc(-n3cnc4ccccc43)cc2)c1	0.2	9.699	0.7896	2	0	0	0	0	Training	9.699	8.4067	-1.2923	8.4012	-1.2978	0.0043	-2.7101	-2.7217
27	227	CHEMBL366862	Nc1ccccc1-c1ccc(C(=O)Nc2ccc(Cl)cc2C(=O)Nc2ccc(Cl)cn2)cc1	0.2	9.699	0.4519	1	2	0	0	0	Training	9.699	9.7721	0.0731	9.774	0.075	0.0251	0.1549	0.1589
28	228	CHEMBL174815	O=C(Nc1ccc(Cl)cc1C(=O)Nc1ccc(Cl)cn1)c1ccc(-c2ccccc2N2CCC(O)CC2)cc1	0.2	9.699	0.5445	1	2	0	0	0	Training	9.699	9.9121	0.2131	9.9176	0.2186	0.0248	0.4517	0.4631
29	242	CHEMBL384129	Nc1noc2ccc(-n3nc(C(F)(F)F)c4c3C(=O)N(c3ccc(-c5ccccc5CN5CC[C@@H](O)C5)cc3)CN4)cc12	0.21	9.678	1.3875	2	0	0	0	0	Training	9.678	9.311	-0.367	9.308	-0.37	0.0081	-0.7711	-0.7774
30	256	CHEMBL402881	Nc1noc2ccc(-n3nc(C(F)(F)F)c4c3C(=O)N(c3ccc(-c5ccccc5CN5CCCC5)cc3F)CC4)cc12	0.24	9.62	1.298	2	0	0	0	0	Training	9.62	9.1757	-0.4443	9.1725	-0.4475	0.007	-0.9331	-0.9397
31	262	CHEMBL212770	CN(C)Cc1ccccc1-c1ccc(N2CNc3c(C(F)(F)F)nn(-c4ccc5onc(N)c5c4)c3C2=O)cc1	0.25	9.602	1.2914	2	0	0	0	0	Training	9.602	9.1657	-0.4363	9.1626	-0.4394	0.0069	-0.9162	-0.9226
32	263	CHEMBL425538	N=C(N)c1cccc(-n2nc(C(F)(F)F)cc2C(=O)Nc2ccc(-n3cnc4ccc(Cl)cc43)cc2F)c1	0.25	9.602	1.0058	2	0	0	0	0	Training	9.602	8.7337	-0.8683	8.7296	-0.8724	0.0047	-1.8213	-1.8298
33	270	CHEMBL333266	CCOC(=O)CN(C)c1c(F)c(Oc2cccc(C3=NCCN3C)c2)nc(Oc2cc(C(=N)N)ccc2O)c1F	0.26	9.585	2.2575	0	0	0	0	0	Training	9.585	9.59	0.005	9.5902	0.0052	0.0382	0.0106	0.0111
34	271	CHEMBL185232	N=C(N)c1cccc(-n2nc(Cn3ccnn3)cc2C(=O)Nc2ccc(-n3cnc4ccccc43)cc2)c1	0.26	9.585	0.8101	2	0	0	0	0	Training	9.585	8.4377	-1.1473	8.4328	-1.1522	0.0043	-2.406	-2.4163
35	275	CHEMBL360636	N=C(N)c1cccc(-n2nc(C(F)(F)F)cc2C(=O)Nc2ccc(-n3cnc4cc(Cl)c(Cl)cc43)cc2F)c1	0.27	9.569	1.0869	2	0	0	0	0	Training	9.569	8.8564	-0.7126	8.8527	-0.7163	0.0051	-1.4951	-1.5028
36	280	CHEMBL186693	Cc1ccc2c(c1)ncn2-c1ccc(NC(=O)c2cc(C(F)(F)F)nn2-c2cccc(C(=N)N)c2)c(F)c1	0.27	9.569	0.9615	2	0	0	0	0	Prediction	9.569	8.6667	-0.9023	-	-	0.0045	-1.8924	-1.8924
37	285	CHEMBL184427	N=C(N)c1cccc(-n2nc(C(F)(F)F)cc2C(=O)Nc2ccc(-n3cnc4cc(C(F)(F)F)ccc43)cc2F)c1	0.29	9.538	1.0187	2	0	0	0	0	Training	9.538	8.7532	-0.7848	8.7495	-0.7885	0.0047	-1.6461	-1.654
38	289	CHEMBL176671	CN(C)NCc1ccc(C(=O)Nc2ccc(Cl)cc2C(=O)Nc2ccc(Cl)cn2)cc1	0.3	9.523	0.4167	1	2	0	0	0	Training	9.523	9.7188	0.1958	9.7239	0.2009	0.0253	0.4151	0.4259
39	296	CHEMBL173878	N=C(N)NCc1ccccc1-c1ccc(C(=O)Nc2ccc(Cl)cc2C(=O)Nc2ccc(Cl)cn2)cc1	0.3	9.523	0.4168	1	2	0	0	0	Prediction	9.523	9.719	0.196	-	-	0.0253	0.4154	0.4154
40	297	CHEMBL346825	Cc1cn(-c2cccc(C(=N)N)c2)c(C(=O)Nc2ccc(-c3ccccc3S(N)(=O)=O)cc2)n1.O=C(O)C(F)(F)F	0.3	9.523	0.5623	2	0	0	0	0	Prediction	9.523	8.0629	-1.4601	-	-	0.0051	-3.0632	-3.0632
41	304	CHEMBL187097	N=C(N)c1cccc(-n2nc(Cn3cnnn3)cc2C(=O)Nc2ccc(-n3cnc4ccccc43)cc2)c1	0.31	9.509	0.8334	2	0	0	0	0	Training	9.509	8.473	-1.036	8.4685	-1.0405	0.0043	-2.1727	-2.182
42	308	CHEMBL227146	CCN(CC)Cc1csc(C(=O)Nc2c(OC)cc(Cl)cc2C(=O)Nc2ccc(Cl)cn2)c1Cl	0.32	9.495	0.7301	1	1	0	0	0	Training	9.495	8.9956	-0.4994	8.9923	-0.5027	0.0065	-1.0485	-1.0554
43	312	CHEMBL1183989	N=C(N)c1cccc(C2=NOC(Cn3cnnn3)(C(=O)Nc3ncc(-c4ccccc4S(N)(=O)=O)cn3)C2)c1	0.32	9.495	1.0269	4	0	0	0	0	Training	9.495	9.8026	0.3076	9.8085	0.3135	0.0189	0.6498	0.6623
44	315	CHEMBL349323	N=C(N)c1cccc(-n2ccnc2C(=O)Nc2ccc(-c3ccccc3S(N)(=O)=O)cc2)c1.O=C(O)C(F)(F)F	0.33	9.481	0.5485	2	0	0	0	0	Prediction	9.481	8.042	-1.439	-	-	0.0052	-3.019	-3.019
45	316	CHEMBL404449	O=C(Nc1ccc(Cl)cc1C(=O)Nc1ccc(Cl)cn1)c1ccc(N2CCCCC2=O)cc1	0.33	9.481	0.7172	1	2	0	0	0	Training	9.481	10.1734	0.6924	10.1909	0.7099	0.0247	1.4671	1.5042
46	318	CHEMBL332189	CN1CCN=C1c1cccc(Oc2nc(Oc3cc(C(=N)N)ccc3O)c(F)c(O[C@H]3CN[C@H](C(=O)O)C3)c2F)c1	0.33	9.481	2.661	0	0	0	1	0	Training	9.481	9.1095	-0.3715	9.0876	-0.3934	0.0556	-0.8001	-0.8472
47	321	CHEMBL379397	Cc1nn(-c2ccc3onc(N)c3c2)c2c1CCN(c1ccc(-c3ccccc3CN3CC[C@@H](O)C3)cc1F)C2=O	0.34	9.469	1.2796	2	0	0	0	0	Training	9.469	9.1478	-0.3212	9.1456	-0.3234	0.0068	-0.6744	-0.679
48	325	CHEMBL333270	Nc1noc2ccc(-n3nnnc3C(=O)Nc3ccc(-c4ccccc4S(N)(=O)=O)cc3F)cc12	0.35	9.456	1.0487	4	0	0	0	0	Training	9.456	9.8355	0.3795	9.8428	0.3868	0.0189	0.8018	0.8173
49	329	CHEMBL428982	Nc1noc2ccc(-n3nc(C(F)(F)F)c4c3C(=O)N(c3ccc(-c5ccccc5CN5CCOCC5)cc3)CC4)cc12	0.35	9.456	1.2838	2	0	0	0	0	Prediction	9.456	9.1542	-0.3018	-	-	0.0068	-0.6338	-0.6338
50	331	CHEMBL384140	CN(C)Cc1nccn1-c1ccc(-n2c(=O)[nH]c3c(C(F)(F)F)nn(-c4ccc5onc(N)c5c4)c3c2=O)c(F)c1	0.35	9.456	2.0351	0	0	0	0	0	Training	9.456	9.2536	-0.2024	9.2475	-0.2085	0.0295	-0.4299	-0.443
51	338	CHEMBL179665	Nc1noc2ccc(-n3nc(C(F)(F)F)cc3C(=O)Nc3ccc(-n4ccnc4CN4CCCC4)cc3F)cc12	0.37	9.432	1.2348	2	0	0	0	0	Training	9.432	9.0801	-0.3519	9.0778	-0.3542	0.0063	-0.7388	-0.7435
52	340	CHEMBL366323	Cc1cc(C(=O)Nc2ccc(-n3cnc4ccccc43)cc2)n(-c2cccc(C(=N)N)c2)n1	0.38	9.42	0.6704	2	0	0	0	0	Training	9.42	8.2264	-1.1936	8.221	-1.199	0.0045	-2.5034	-2.5149
53	343	CHEMBL441283	CS(=O)(=O)c1ccccc1-c1ccc(NC(=O)c2nnnn2-c2ccc3onc(N)c3c2)c(F)c1	0.39	9.409	1.03	4	0	0	0	0	Training	9.409	9.8072	0.3982	9.8149	0.4059	0.0189	0.8414	0.8576
54	344	CHEMBL227248	COc1cc(Cl)cc(C(=O)Nc2ccc(Cl)cn2)c1NC(=O)c1scc(CN(C)CC(C)O)c1Cl	0.4	9.398	0.7301	1	1	0	0	0	Prediction	9.398	8.9956	-0.4024	-	-	0.0065	-0.8449	-0.8449
55	345	CHEMBL227223	CCNCc1csc(C(=O)Nc2c(OC)cc(Cl)cc2C(=O)Nc2ccc(Cl)cn2)c1Cl	0.4	9.398	0.7301	1	1	0	0	0	Training	9.398	8.9956	-0.4024	8.9929	-0.4051	0.0065	-0.8449	-0.8504
56	352	CHEMBL578098	O=C1c2c(c(C(F)(F)F)nn2-c2cccc(-c3n[nH]c(=O)[nH]3)c2)CCN1c1ccc(-c2ccccc2CN2CCCC2)cc1	0.4	9.398	1.2415	2	0	0	0	0	Training	9.398	9.0902	-0.3078	9.0882	-0.3098	0.0064	-0.6462	-0.6503
57	354	CHEMBL198362	O=C(NC[C@H]1CN(c2ccc(N3CCOCC3=O)cc2)C(=O)O1)c1ccc(Cl)s1	0.4	9.398	1.3129	0	1	0	0	0	Training	9.398	9.3586	-0.0394	9.358	-0.04	0.014	-0.0831	-0.0843
58	360	CHEMBL186761	N=C(N)c1cccc(-n2nc(C(F)(F)F)cc2C(=O)Nc2ccc(-n3cnc4cc(Cl)ccc43)cc2F)c1	0.42	9.377	1.0058	2	0	0	0	0	Training	9.377	8.7337	-0.6433	8.7307	-0.6463	0.0047	-1.3493	-1.3556
59	364	CHEMBL331213	CCOC(=O)[C@@H]1C[C@@H](Oc2c(F)c(Oc3cccc(C4=NCCN4C)c3)nc(Oc3cc(C(=N)N)ccc3O)c2F)CN1	0.43	9.367	2.6613	0	0	0	1	0	Training	9.367	9.1099	-0.2571	9.0948	-0.2722	0.0556	-0.5536	-0.5862
60	369	CHEMBL403075	N#Cc1ccc(NC(=O)c2ccc(N3CCCCC3=O)cc2)c(C(=O)Nc2ccc(Cl)cn2)c1	0.45	9.347	0.7278	1	1	0	0	0	Training	9.347	8.9921	-0.3549	8.9898	-0.3572	0.0065	-0.7451	-0.75
61	370	CHEMBL152276	Cc1cc(C(=O)Nc2ccc(-c3ccccc3F)cc2)n(-c2cccc(C(=N)N)c2)n1	0.46	9.337	0.5065	2	0	0	0	0	Training	9.337	7.9785	-1.3585	7.971	-1.366	0.0055	-2.8506	-2.8664
62	375	CHEMBL235907	COc1ccc(-n2nc(C(F)(F)F)c3c2C(=O)N(c2ccc(N4CCCCCC4=O)cc2)CC3)cc1	0.47	9.328	1.1367	2	0	0	0	0	Training	9.328	8.9317	-0.3963	8.9295	-0.3985	0.0055	-0.8316	-0.8361
63	385	CHEMBL591955	CS(=O)(=O)c1ccccc1-c1ccc(NC(=O)c2cc(C(F)(F)F)nn2-c2cccc(-c3n[nH]c(=O)[nH]3)c2)c(F)c1	0.5	9.301	1.2055	2	0	0	0	0	Prediction	9.301	9.0358	-0.2652	-	-	0.006	-0.5567	-0.5567
64	390	CHEMBL21125	Cc1cc(C(=O)Nc2ccc(N3CCOCC3=O)cc2F)n(-c2cc3ccccc3cc2F)n1	0.5	9.301	1.1743	2	0	0	0	0	Training	9.301	8.9886	-0.3124	8.9868	-0.3142	0.0058	-0.6557	-0.6595
65	396	CHEMBL179964	Cn1ccnc1-c1ccc(NC(=O)c2cc(C(F)(F)F)nn2-c2ccc3onc(N)c3c2)c(F)c1	0.51	9.292	1.2102	2	0	0	0	0	Training	9.292	9.0429	-0.2491	9.0413	-0.2507	0.0061	-0.5229	-0.5261
66	401	CHEMBL179410	Cc1nccn1-c1ccc(NC(=O)c2cc(C(F)(F)F)nn2-c2ccc3onc(N)c3c2)c(C#N)c1	0.52	9.284	1.1262	2	0	0	0	0	Training	9.284	8.9158	-0.3682	8.9138	-0.3702	0.0054	-0.7725	-0.7767
67	402	CHEMBL227195	COc1cc(Cl)cc(C(=O)Nc2ccc(Cl)cn2)c1NC(=O)c1scc(CN2CCCC2)c1Cl	0.52	9.284	0.7301	1	1	0	0	0	Training	9.284	8.9956	-0.2884	8.9937	-0.2903	0.0065	-0.6056	-0.6095
68	406	CHEMBL381836	Nc1noc2ccc(-n3nc(C(F)(F)F)cc3C(=O)Nc3ccc(-c4ccccc4CN4CC[C@H](O)C4)cc3F)cc12	0.53	9.276	1.075	2	0	0	0	0	Training	9.276	8.8384	-0.4376	8.8362	-0.4398	0.005	-0.9181	-0.9227
69	415	CHEMBL407942	Nc1noc2ccc(-n3nc(C(F)(F)F)cc3C(=O)Nc3ccc(-c4ccccc4CN4CCOCC4)cc3F)cc12	0.55	9.26	1.1453	2	0	0	0	0	Prediction	9.26	8.9447	-0.3153	-	-	0.0055	-0.6616	-0.6616
70	418	CHEMBL1269025	CN1CCc2nc(C(=O)N[C@@H]3C[C@@H](C(=O)N(C)C)CC[C@@H]3NC(=O)C(=O)Nc3ccc(Cl)cn3)sc2C1	0.56	9.252	0.6391	2	1	0	0	0	Training	9.252	9.3764	0.1244	9.3776	0.1256	0.0099	0.2616	0.2642
71	420	CHEMBL513954	COc1ccc(-n2nc(C(N)=O)c3c2C(=O)N(c2ccc(C4(C5=NCCO5)CC4)cc2)CC3)cc1	0.56	9.252	1.2732	2	0	0	0	0	Training	9.252	9.1382	-0.1138	9.1374	-0.1146	0.0067	-0.239	-0.2407
72	428	CHEMBL426071	N=C(N)c1cccc(-n2nc(Cn3ccnc3)cc2C(=O)Nc2ccc(-n3cnc4ccccc43)cc2)c1	0.58	9.237	0.8592	2	0	0	0	0	Prediction	9.237	8.512	-0.725	-	-	0.0043	-1.5205	-1.5205
73	431	CHEMBL176243	CC(=N)N(C)Cc1ccc(C(=O)Nc2ccc(Cl)cc2C(=O)Nc2ccc(Cl)cn2)cc1	0.6	9.222	0.4167	1	2	0	0	0	Training	9.222	9.7188	0.4968	9.7317	0.5097	0.0253	1.0531	1.0804
74	433	CHEMBL377589	CN(C)Cc1ccccc1-c1ccc(N2CC=Cc3c(C(F)(F)F)nn(-c4ccc5onc(N)c5c4)c3C2=O)c(F)c1	0.6	9.222	1.3418	2	0	0	0	0	Prediction	9.222	9.2419	0.0199	-	-	0.0075	0.0418	0.0418
75	441	CHEMBL209483	CN(C)Cc1ccccc1-c1ccc(N2CC=Cc3c(C(F)(F)F)nn(-c4ccc5onc(N)c5c4)c3C2=O)cc1	0.6	9.222	1.1611	2	0	0	0	0	Prediction	9.222	8.9686	-0.2534	-	-	0.0057	-0.5318	-0.5318
76	451	CHEMBL396088	COc1ccc(-n2nc(-c3nnn[nH]3)c3c2C(=O)N(c2ccc(-c4ccccc4CN4CC[C@@H](O)C4)cc2)CC3)cc1	0.63	9.201	1.0972	2	0	0	0	0	Training	9.201	8.872	-0.329	8.8702	-0.3308	0.0052	-0.6904	-0.6939
77	453	CHEMBL212202	Nc1noc2ccc(-n3nc(C(F)(F)F)c4c3C(=O)N(c3ccc(-c5ccccc5CN5CCNCC5)cc3)CC4)cc12	0.64	9.194	1.1584	2	0	0	0	0	Training	9.194	8.9645	-0.2295	8.9632	-0.2308	0.0056	-0.4816	-0.4843
78	455	CHEMBL184887	N=C(N)c1cccc(-n2nc(-c3cccnc3)cc2C(=O)Nc2ccc(-n3cnc4cc(Cl)ccc43)cc2)c1	0.65	9.187	0.8342	2	0	0	0	0	Training	9.187	8.4742	-0.7128	8.4711	-0.7159	0.0043	-1.4949	-1.5013
79	458	CHEMBL382559	Nc1noc2ccc(-n3nc(C(F)(F)F)cc3C(=O)Nc3ccc(-c4ccccc4Cn4ccnc4)cc3F)cc12	0.66	9.18	1.1449	2	0	0	0	0	Training	9.18	8.9441	-0.2359	8.9428	-0.2372	0.0055	-0.495	-0.4978
80	469	CHEMBL175449	Cc1nccn1-c1ccc(NC(=O)c2cc(C(F)(F)F)nn2-c2ccc3onc(N)c3c2)c(F)c1	0.7	9.155	1.2173	2	0	0	0	0	Training	9.155	9.0536	-0.1014	9.053	-0.102	0.0062	-0.2128	-0.2142
81	470	CHEMBL21250	CN(C)C(=N)c1ccc(NC(=O)c2nnnn2-c2ccc3cc(Cl)ccc3c2)c(F)c1	0.7	9.155	0.6362	4	0	0	0	0	Training	9.155	9.2116	0.0566	9.2129	0.0579	0.0215	0.1198	0.1224
82	472	CHEMBL174335	N=C(N)c1cccc(-c2ccc(C(=O)Nc3ccc(Cl)cc3C(=O)Nc3ccc(Cl)cn3)cc2)c1	0.7	9.155	0.4821	1	2	0	0	0	Training	9.155	9.8178	0.6628	9.8347	0.6797	0.0249	1.4045	1.4405
83	478	CHEMBL265087	CN1CCN(Cc2ccccc2-c2ccc(N3CCc4c(C(F)(F)F)nn(-c5ccc6onc(N)c6c5)c4C3=O)cc2)CC1	0.71	9.149	1.1642	2	0	0	0	0	Prediction	9.149	8.9733	-0.1757	-	-	0.0057	-0.3687	-0.3687
84	481	CHEMBL227249	COc1cc(Cl)cc(C(=O)Nc2ccc(Cl)cn2)c1NC(=O)c1scc(CN(C)CC(C)(C)O)c1Cl	0.71	9.149	0.7301	1	1	0	0	0	Prediction	9.149	8.9956	-0.1534	-	-	0.0065	-0.3221	-0.3221
85	483	CHEMBL176494	CCc1nccn1-c1ccc(NC(=O)c2cc(C(F)(F)F)nn2-c2ccc3onc(N)c3c2)c(F)c1	0.73	9.137	1.2202	2	0	0	0	0	Training	9.137	9.058	-0.079	9.0575	-0.0795	0.0062	-0.1658	-0.1669
86	485	CHEMBL461668	COc1ccc(-n2nc(C#N)c3c2C(=O)N(c2ccc(C4(CCN5CCOCC5)CC4)cc2)CC3)cc1	0.74	9.131	1.0051	2	0	0	0	0	Training	9.131	8.7327	-0.3983	8.7308	-0.4002	0.0047	-0.8355	-0.8395
87	487	CHEMBL376710	CS(=O)(=O)c1ccccc1-c1ccc(N2CCc3c(C(F)(F)F)nn(-c4ccccc4S(N)(=O)=O)c3C2=O)cc1	0.74	9.131	0.9748	2	0	0	0	0	Training	9.131	8.6868	-0.4442	8.6848	-0.4462	0.0045	-0.9316	-0.9359
88	488	CHEMBL213352	COc1ccc(-n2nc(C(N)=O)c3ncn(-c4ccc(-c5ccccc5CN5CCCC5)cc4F)c(=O)c32)cc1	0.74	9.131	1.2693	3	0	0	0	0	Training	9.131	9.6507	0.5197	9.6566	0.5256	0.0111	1.0937	1.106
89	509	CHEMBL281175	Cc1cc(C(=O)Nc2ccc(N3CCOCC3=O)cc2F)n(-c2cc3ccccc3cc2S(C)(=O)=O)n1	0.8	9.097	1.1284	2	0	0	0	0	Training	9.097	8.9191	-0.1779	8.9182	-0.1788	0.0054	-0.3732	-0.3752
90	514	CHEMBL210175	CN(C)Cc1ccccc1-c1ccc(N2CCCc3c(C(F)(F)F)nn(-c4ccc5onc(N)c5c4)c3C2=O)cc1	0.81	9.092	1.1119	2	0	0	0	0	Training	9.092	8.8942	-0.1978	8.8931	-0.1989	0.0053	-0.415	-0.4172
91	516	CHEMBL244247	Cc1c(C(=O)Nc2ccc(Cl)cc2C(=O)Nc2ccc(Cl)cc2)sc2ccccc12	0.82	9.086	0.3207	0	2	0	0	0	Training	9.086	9.0552	-0.0308	9.0544	-0.0316	0.0243	-0.0653	-0.0669
92	521	CHEMBL577677	O=C1c2c(c(C(F)(F)F)nn2-c2cccc(-c3n[nH]c(=O)[nH]3)c2)CCN1c1ccc(-c2ccccc2CN2CC[C@@H](O)C2)cc1	0.84	9.076	1.3376	2	0	0	0	0	Training	9.076	9.2356	0.1596	9.2368	0.1608	0.0075	0.3352	0.3377
93	523	CHEMBL395372	COc1ccc(-n2nc(Cn3cnnn3)c3c2C(=O)N(c2ccc(-c4ccccc4CN4CC[C@@H](O)C4)cc2)CC3)cc1	0.85	9.071	0.9828	2	0	0	0	0	Training	9.071	8.6989	-0.3721	8.6972	-0.3738	0.0046	-0.7804	-0.784
94	524	CHEMBL209916	CN(C)Cc1ccccc1-c1ccc(N2CCCc3c(C(F)(F)F)nn(-c4ccc5onc(N)c5c4)c3C2=O)c(F)c1	0.85	9.071	1.2927	2	0	0	0	0	Training	9.071	9.1676	0.0966	9.1683	0.0973	0.0069	0.203	0.2044
95	525	CHEMBL205653	CN1CCN(Cc2ccccc2-c2ccc(NC(=O)c3cc(C(F)(F)F)nn3-c3ccc4onc(N)c4c3)c(F)c2)CC1	0.86	9.066	1.0257	2	0	0	0	0	Training	9.066	8.7638	-0.3022	8.7624	-0.3036	0.0048	-0.6339	-0.6369
96	526	CHEMBL247561	COc1ccc(-n2nc(C(N)=O)c3c2C(=O)N(C2CCN(c4ccccc4CN4CCC[C@@H]4O)CC2)CC3)cc1	0.87	9.06	0.9744	2	0	0	0	0	Prediction	9.06	8.6862	-0.3738	-	-	0.0045	-0.784	-0.784
97	540	CHEMBL359695	Nc1noc2ccc(-n3nc(C(F)(F)F)cc3C(=O)Nc3ccc(C(=O)N4CCCC4)cc3F)cc12	0.92	9.036	1.0487	2	0	0	0	0	Prediction	9.036	8.7986	-0.2374	-	-	0.0049	-0.498	-0.498
98	547	CHEMBL1270158	CN(C)Cc1nccn1-c1ccc(NC(=O)c2cc(C(F)(F)F)nn2-c2ccc3onc(N)c3c2)cc1	0.97	9.013	1.0501	2	0	0	0	0	Training	9.013	8.8007	-0.2123	8.7997	-0.2133	0.0049	-0.4453	-0.4475
99	549	CHEMBL442292	CN(C)Cc1nccn1-c1ccc(CC(=O)c2cc(C(F)(F)F)nn2-c2ccc3onc(N)c3c2)cc1	0.97	9.013	0.9963	2	0	0	0	0	Training	9.013	8.7193	-0.2937	8.718	-0.295	0.0046	-0.6159	-0.6188
100	550	CHEMBL442766	Nc1noc2ccc(-n3nnnc3C(=O)Nc3ccc(-c4ccccc4S(N)(=O)=O)cc3)cc12	0.98	9.009	0.868	4	0	0	0	0	Training	9.009	9.5622	0.5532	9.5732	0.5642	0.0195	1.1692	1.1925
101	556	CHEMBL388142	COc1cc(Cl)cc(C(=O)Nc2ccc(Cl)cn2)c1NC(=O)c1scc(CN)c1Cl	1	9	0.73	1	1	0	0	0	Training	9	8.9954	-0.0046	8.9954	-0.0046	0.0065	-0.0097	-0.0097
102	557	CHEMBL20391	Cc1cc(C(=O)Nc2ccc(C3=NCCN3C)cc2F)n(-c2ccc3cc(Cl)ccc3c2)n1	1	9	1.1859	2	0	0	0	0	Training	9	9.0061	0.0061	9.0061	0.0061	0.0059	0.0128	0.0129
103	567	CHEMBL174499	C[N+](C)(C)Cc1ccc(C(=O)Nc2ccc(Cl)cc2C(=O)Nc2ccc(Cl)cn2)cc1	1	9	0.4167	1	2	0	0	0	Training	9	9.7188	0.7188	9.7375	0.7375	0.0253	1.5236	1.5631
104	571	CHEMBL182597	CC(C)N1CCC(NC(=O)c2cc3ccccc3n2CC(=O)Nc2ccc(Cl)cn2)CC1	1	9	0.4161	2	1	0	0	0	Training	9	9.0391	0.0391	9.0395	0.0395	0.0114	0.0823	0.0832
105	573	CHEMBL515383	COc1ccc(-n2nc(C(F)(F)F)c3c2C(=O)N(c2ccc(C4(C(C)=O)CC4)cc2)CC3)cc1	1	9	0.8897	2	0	0	0	0	Prediction	9	8.5581	-0.4419	-	-	0.0043	-0.9267	-0.9267
106	582	CHEMBL426957	Nc1noc2ccc(-n3nc(C(F)(F)F)cc3C(=O)Nc3ccc(-n4ccnc4CO)cc3F)cc12	1	9	1.2464	2	0	0	0	0	Training	9	9.0976	0.0976	9.0983	0.0983	0.0064	0.2049	0.2063
107	598	CHEMBL233543	O=C(N[C@H]1CCC[C@H]1NC(=O)c1ccc(Cl)s1)c1ccc(-n2ccncc2=O)cc1	1.1	8.959	0.7658	0	1	0	0	0	Training	8.959	8.5311	-0.4279	8.528	-0.431	0.0071	-0.8987	-0.9051
108	599	CHEMBL256573	O=C(Nc1ccc(Cl)cn1)c1ccccc1NCc1ccc(-n2ccccc2=O)cc1	1.1	8.959	0.6515	1	1	0	0	0	Training	8.959	8.8767	-0.0823	8.8761	-0.0829	0.0064	-0.1728	-0.174
109	601	CHEMBL158219	N=C(N)c1cccc(-n2cncc2C(=O)Nc2ccc(-c3ccccc3S(N)(=O)=O)cc2)c1.O=C(O)C(F)(F)F	1.1	8.959	0.5583	2	0	0	0	0	Training	8.959	8.0569	-0.9021	8.0522	-0.9068	0.0051	-1.8927	-1.9024
110	602	CHEMBL395373	COc1ccc(-n2nc(Cn3ncnn3)c3c2C(=O)N(c2ccc(-c4ccccc4CN4CC[C@@H](O)C4)cc2)CC3)cc1	1.1	8.959	1.0078	2	0	0	0	0	Training	8.959	8.7367	-0.2223	8.7357	-0.2233	0.0047	-0.4662	-0.4684
111	603	CHEMBL392508	CNC(=O)N1C[C@H](NC(=O)c2ccc(-n3ccccc3=O)cc2)[C@H](NC(=O)c2ccc(Cl)s2)C1	1.1	8.959	0.7032	0	1	0	0	0	Training	8.959	8.4364	-0.5226	8.4328	-0.5262	0.0068	-1.0973	-1.1048
112	605	CHEMBL384526	COc1ccc(-n2nc(C(N)=O)c3ncn(-c4ccc(-c5ccccc5CN5CCCC5)cc4)c(=O)c32)cc1	1.1	8.959	1.0862	3	0	0	0	0	Prediction	8.959	9.3738	0.4148	-	-	0.0102	0.8724	0.8724
113	607	CHEMBL459102	COc1ccc(-n2nc(C(F)(F)F)c3c2C(=O)N(c2ccc(C4(C5=NC(C)(C)CO5)CC4)cc2)CC3)cc1	1.1	8.959	1.3125	2	0	0	0	0	Training	8.959	9.1976	0.2386	9.1993	0.2403	0.0072	0.5011	0.5047
114	608	CHEMBL515066	COc1ccc(-n2nc(C(F)(F)F)c3c2C(=O)N(c2ccc(C4(c5ncc[nH]5)CC4)cc2)CC3)cc1	1.1	8.959	1.074	2	0	0	0	0	Training	8.959	8.8369	-0.1221	8.8362	-0.1228	0.005	-0.2562	-0.2575
115	609	CHEMBL592401	CN(C)Cc1ccccc1-c1ccc(N2CCc3c(C(F)(F)F)nn(-c4cccc(-c5n[nH]c(=O)[nH]5)c4)c3C2=O)cc1	1.1	8.959	1.2415	2	0	0	0	0	Training	8.959	9.0902	0.1312	9.0911	0.1321	0.0064	0.2755	0.2772
116	615	CHEMBL380829	Nc1noc2ccc(-n3nc(C(F)(F)F)cc3C(=O)Nc3ccc(-c4ccccc4CN4CCNCC4)cc3F)cc12	1.14	8.943	1.0199	2	0	0	0	0	Training	8.943	8.755	-0.188	8.7541	-0.1889	0.0047	-0.3943	-0.3961
117	618	CHEMBL281838	CN1CCN=C1c1ccc(NC(=O)c2cc(C(F)(F)F)nn2-c2ccc3cc(Cl)ccc3c2)c(F)c1	1.2	8.921	1.292	2	0	0	0	0	Training	8.921	9.1666	0.2456	9.1683	0.2473	0.0069	0.5157	0.5193
118	620	CHEMBL331951	Nc1cc(-n2nnnc2C(=O)Nc2ccc(-c3ccccc3S(N)(=O)=O)cc2F)ccc1Cl	1.2	8.921	0.7557	4	0	0	0	0	Training	8.921	9.3924	0.4714	9.4022	0.4812	0.0203	0.9966	1.0173
119	624	CHEMBL374304	NS(=O)(=O)c1ccccc1-n1nc(C(F)(F)F)c2c1C(=O)N(c1ccc(-c3ccccc3CN3CC[C@@H](O)C3)cc1)CC2	1.2	8.921	0.9685	2	0	0	0	0	Training	8.921	8.6773	-0.2437	8.6762	-0.2448	0.0045	-0.5111	-0.5135
120	626	CHEMBL260354	O=C(Nc1ccccc1C(=O)Nc1ccc(Cl)cn1)c1ccc(N2CCCCC2=O)cc1	1.2	8.921	0.6739	1	1	0	0	0	Training	8.921	8.9106	-0.0104	8.9105	-0.0105	0.0064	-0.0219	-0.0221
121	628	CHEMBL3350245	N=C(N)c1ccc2[nH]cc([C@@H](Cc3ccccc3)C(=O)Nc3ccc(-n4cnc5ccccc54)cc3F)c2c1	1.3	8.886	0.6537	1	0	0	0	0	Prediction	8.886	7.6827	-1.2033	-	-	0.0017	-2.5203	-2.5203
122	631	CHEMBL391635	CC(C)C(=O)N1C[C@H](NC(=O)c2ccc(-n3ccccc3=O)cc2)[C@H](NC(=O)c2ccc(Cl)s2)C1	1.3	8.886	0.7	0	1	0	0	0	Training	8.886	8.4316	-0.4544	8.4285	-0.4575	0.0068	-0.9542	-0.9607
123	635	CHEMBL327331	N=C(N)c1cccc(C2=NOC(Cn3cnnn3)(C(=O)Nc3ncc(-c4ccccc4S(N)(=O)=O)cn3)C2)c1.O=C(O)C(F)(F)F	1.3	8.886	1.0269	4	0	0	0	0	Training	8.886	9.8026	0.9166	9.8203	0.9343	0.0189	1.9364	1.9738
124	640	CHEMBL444074	Cc1cc(C(=O)Nc2ccc(-c3ccccc3)cc2)n(-c2cccc(C(=N)N)c2)n1	1.3	8.886	0.3581	2	0	0	0	0	Training	8.886	7.7541	-1.1319	7.7462	-1.1398	0.0069	-2.3769	-2.3935
125	647	CHEMBL227145	COc1cc(Cl)cc(C(=O)Nc2ccc(Cl)cn2)c1NC(=O)c1scc(CNC(C)C)c1Cl	1.4	8.854	0.7301	1	1	0	0	0	Training	8.854	8.9956	0.1416	8.9965	0.1425	0.0065	0.2972	0.2991
126	651	CHEMBL399163	CN(C)Cc1[nH]ncc1-c1ccc(-c2ccc3c(C(N)=O)nn(-c4ccc5onc(N)c5c4)c3c2F)c(F)c1	1.4	8.854	1.2391	2	0	0	0	1	Training	8.854	8.1868	-0.6672	8.1652	-0.6888	0.0314	-1.4186	-1.4645
127	652	CHEMBL375264	COc1cc(Cl)cc(C(=O)Nc2ccc(Cl)cn2)c1NC(=O)c1scc(CN2CCOCC2)c1Cl	1.4	8.854	0.8965	1	1	0	0	0	Training	8.854	9.2472	0.3932	9.25	0.396	0.0071	0.8258	0.8317
128	654	CHEMBL459430	COc1ccc(-n2nc(C(F)(F)F)c3c2C(=O)N(c2ccc(-c4ccccc4CNC(C)C)cc2)CC3)cc1	1.4	8.854	0.8362	2	0	0	0	0	Training	8.854	8.4772	-0.3768	8.4756	-0.3784	0.0043	-0.7902	-0.7936
129	655	CHEMBL138787	Cc1cc(C(=O)Nc2ccc(-c3ccccc3S(N)(=O)=O)cc2)n(-c2ccc3onc(N)c3c2)n1	1.4	8.854	0.8133	2	0	0	0	0	Training	8.854	8.4426	-0.4114	8.4408	-0.4132	0.0043	-0.8628	-0.8665
130	657	CHEMBL251762	CS(=O)(=O)c1ccccc1-c1ccc2c(c1)CCN2C(=O)c1cc(C(F)(F)F)nn1-c1ccc2onc(N)c2c1	1.5	8.824	0.9313	2	0	0	0	0	Training	8.824	8.621	-0.203	8.6201	-0.2039	0.0044	-0.4257	-0.4276
131	661	CHEMBL211386	COc1ccc(-n2nc(C(N)=O)c3ncn(-c4ccc(-c5ccccc5CN5CC[C@@H](O)C5)cc4)c(=O)c32)cc1	1.5	8.824	1.1823	3	0	0	0	0	Training	8.824	9.5191	0.6951	9.5266	0.7026	0.0106	1.4624	1.478
132	664	CHEMBL3314451	COc1ccc(-n2nc(C(N)=O)c3c2C(=O)N(c2ccc(C(C)(C)CN4CCCCC4=O)cc2)CC3)cc1	1.5	8.824	1.0731	2	0	0	0	0	Prediction	8.824	8.8355	0.0115	-	-	0.005	0.0241	0.0241
133	668	CHEMBL452793	COC(=O)C1(c2ccc(N3CCc4c(C(F)(F)F)nn(-c5ccc(OC)cc5)c4C3=O)cc2)CC1	1.5	8.824	0.9287	2	0	0	0	0	Training	8.824	8.6171	-0.2069	8.6162	-0.2078	0.0044	-0.4339	-0.4358
134	670	CHEMBL462293	COc1ccc(-n2nc(C(F)(F)F)c3c2C(=O)N(c2ccc(C4(N(C)C(C)=O)CC4)cc2)CC3)cc1	1.5	8.824	0.8984	2	0	0	0	0	Prediction	8.824	8.5713	-0.2527	-	-	0.0043	-0.53	-0.53
135	674	CHEMBL401444	O=C(N[C@H]1C[C@H](C(=O)NC2CC2)C[C@H]1NC(=O)c1ccc(Cl)s1)c1ccc(-n2ccccc2=O)cc1	1.6	8.796	0.6596	0	1	0	0	0	Training	8.796	8.3705	-0.4255	8.3676	-0.4284	0.0066	-0.8935	-0.8994
136	679	CHEMBL538905	O=C(N[C@H]1C[C@H](C(=O)N2CCOCC2)C[C@H]1NC(=O)c1ccc(Cl)s1)c1ccc(-n2ccccc2=O)cc1	1.6	8.796	0.84	0	1	0	0	0	Training	8.796	8.6433	-0.1527	8.6421	-0.1539	0.0076	-0.3207	-0.3232
137	682	CHEMBL355576	CC(C)c1nccn1-c1ccc(NC(=O)c2cc(C(F)(F)F)nn2-c2ccc3onc(N)c3c2)c(F)c1	1.6	8.796	1.223	2	0	0	0	0	Training	8.796	9.0622	0.2662	9.0639	0.2679	0.0062	0.5589	0.5623
138	684	CHEMBL242122	O=C(Nc1ccc(Cl)cc1)c1cc(Cl)ccc1NC(=O)c1scc(Cn2cncn2)c1Cl	1.6	8.796	0.6327	0	1	0	0	0	Prediction	8.796	8.3298	-0.4662	-	-	0.0065	-0.9788	-0.9788
139	685	CHEMBL452535	COCC1(c2ccc(N3CCc4c(C(F)(F)F)nn(-c5ccc(OC)cc5)c4C3=O)cc2)CC1	1.6	8.796	0.8552	2	0	0	0	0	Training	8.796	8.5059	-0.2901	8.5047	-0.2913	0.0043	-0.6083	-0.6109
140	686	CHEMBL442079	O=C(N[C@H]1CN(C(=O)N2CCCC2)C[C@H]1NC(=O)c1ccc(Cl)s1)c1ccc(-n2ccccc2=O)cc1	1.7	8.77	0.7356	0	1	0	0	0	Prediction	8.77	8.4854	-0.2846	-	-	0.0069	-0.5976	-0.5976
141	692	CHEMBL428749	CS(=O)(=O)c1ccccc1N1CCC(NC(=O)c2cc(C(F)(F)F)nn2-c2ccc3onc(N)c3c2)CC1	1.7	8.77	0.9819	2	0	0	0	0	Training	8.77	8.6976	-0.0724	8.6972	-0.0728	0.0046	-0.1519	-0.1526
142	693	CHEMBL235492	COc1ccc(-n2nc(C(=O)N(C)C)c3c2C(=O)N(c2ccc(-c4ccccc4CN4CC[C@@H](O)C4)cc2)CC3)cc1	1.7	8.77	0.9152	2	0	0	0	0	Training	8.77	8.5967	-0.1733	8.5959	-0.1741	0.0044	-0.3635	-0.3651
143	696	CHEMBL228340	CCOC(=O)CN[C@H](CCc1cccc[n+]1[O-])C(=O)N1CCC[C@H]1C(=O)NCc1cc(Cl)ccc1CN	1.7	8.77	0.5476	0	1	0	0	0	Training	8.77	8.2011	-0.5689	8.1974	-0.5726	0.0064	-1.1944	-1.2021
144	698	CHEMBL379986	COc1ccc(-n2nc(C(N)=O)c3ncn(-c4ccc(-c5ccccc5S(N)(=O)=O)cc4)c(=O)c32)cc1	1.7	8.77	1.2073	3	0	0	0	0	Training	8.77	9.5569	0.7869	9.5655	0.7955	0.0107	1.6557	1.6736
145	700	CHEMBL399822	CNc1nn(-c2ccc(OC)cc2)c2c1CCN(c1ccc(-c3ccccc3CN3CC[C@@H](O)C3)cc1)C2=O	1.7	8.77	0.9188	2	0	0	0	0	Training	8.77	8.6021	-0.1679	8.6014	-0.1686	0.0044	-0.3521	-0.3536
146	702	CHEMBL238356	CC(C)(C)C(=O)N1C[C@H](NC(=O)c2ccc(-n3ccccc3=O)cc2)[C@H](NC(=O)c2ccc(Cl)s2)C1	1.7	8.77	0.7	0	1	0	0	0	Training	8.77	8.4316	-0.3384	8.4293	-0.3407	0.0068	-0.7106	-0.7155
147	703	CHEMBL235594	CC(C)S(=O)(=O)N1C[C@H](NC(=O)c2ccc(-n3ccccc3=O)cc2)[C@H](NC(=O)c2ccc(Cl)s2)C1	1.7	8.77	0.7078	0	1	0	0	0	Training	8.77	8.4434	-0.3266	8.4411	-0.3289	0.0068	-0.6859	-0.6906
148	705	CHEMBL508927	COc1ccc(-n2nc(C(F)(F)F)c3c2C(=O)N(c2ccc(C4(C#N)CC4)cc2)CC3)cc1	1.8	8.745	0.9184	2	0	0	0	0	Training	8.745	8.6015	-0.1435	8.6009	-0.1441	0.0044	-0.3009	-0.3022
149	707	CHEMBL233542	O=C(N[C@H]1CCCC[C@H]1NC(=O)c1ccc(Cl)s1)c1ccc(-n2ccccc2=O)cc1	1.8	8.745	0.596	0	1	0	0	0	Training	8.745	8.2743	-0.4707	8.2712	-0.4738	0.0065	-0.9883	-0.9947
150	715	CHEMBL364434	N=C(N)c1ccc2[nH]cc(C(Cc3cccc(C(=O)O)c3)C(=O)Nc3ccc(-n4cnc5ccccc54)cc3F)c2c1	1.8	8.745	0.7128	1	0	0	0	0	Training	8.745	7.7721	-0.9729	7.7704	-0.9746	0.0017	-2.0377	-2.0413
151	724	CHEMBL277679	Cc1cc(C(=O)Nc2ccc(-c3ccccc3S(N)(=O)=O)cn2)n(-c2ccc3cc(Cl)ccc3c2)n1	1.9	8.721	0.5865	3	0	0	0	0	Training	8.721	8.618	-0.103	8.6168	-0.1042	0.0117	-0.2168	-0.2194
152	726	CHEMBL401235	O=C(N[C@H]1C[C@H](C(=O)O)C[C@H]1NC(=O)c1ccc(Cl)s1)c1ccc(-n2ccccc2=O)cc1	1.9	8.721	0.6572	0	1	0	0	0	Training	8.721	8.3668	-0.3542	8.3645	-0.3565	0.0066	-0.7436	-0.7486
153	727	CHEMBL242091	O=C(Nc1ccc(Cl)cc1)c1cc(Cl)ccc1NC(=O)c1scc(Cn2ccnc2)c1Cl	1.9	8.721	0.546	0	1	0	0	0	Training	8.721	8.1986	-0.5224	8.1953	-0.5257	0.0064	-1.0966	-1.1037
154	748	CHEMBL592400	CN(C)Cc1nccn1-c1ccc(N2CCc3c(C(F)(F)F)nn(-c4cccc(-c5n[nH]c(=O)[nH]5)c4)c3C2=O)cc1	2	8.699	1.4933	2	0	0	0	0	Prediction	8.699	9.4711	0.7721	-	-	0.0097	1.6235	1.6235
155	753	CHEMBL396805	O=C(Nc1ccc(Cl)cc1)c1cc(Cl)ccc1NC(=O)c1scc(Cn2ncnn2)c1Cl	2	8.699	0.5435	0	1	0	0	0	Training	8.699	8.1949	-0.5041	8.1916	-0.5074	0.0064	-1.0584	-1.0652
156	756	CHEMBL221968	CN(C)Cc1ccccc1-c1ccc(N2CCc3c(C(F)(F)F)nn(-c4cccc(N)c4)c3C2=O)cc1	2	8.699	0.7441	2	0	0	0	0	Training	8.699	8.3379	-0.3611	8.3363	-0.3627	0.0043	-0.7573	-0.7606
157	759	CHEMBL391787	COc1ccc(-n2nc(N(C)C(=O)OC(C)(C)C)c3c2C(=O)N(c2ccc(-c4ccccc4CN4CC[C@@H](O)C4)cc2)CC3)cc1	2	8.699	0.9308	2	0	0	0	0	Training	8.699	8.6203	-0.0787	8.6199	-0.0791	0.0044	-0.1651	-0.1658
158	761	CHEMBL487105	Cc1ncc2n1C(=O)N(C1CCN(C(=O)CCS(=O)(=O)c3ccc4cc(Cl)ccc4c3)CC1)C2	2	8.699	0.8064	2	0	0	0	0	Training	8.699	8.4321	-0.2669	8.431	-0.268	0.0043	-0.5597	-0.5621
159	762	CHEMBL428432	CS(=O)(=O)Nc1ccc(NC(=O)c2ccc(N3CCCCC3=O)cc2)c(C(=O)Nc2ccc(Cl)cn2)c1	2	8.699	0.7243	1	1	0	0	0	Training	8.699	8.9868	0.2878	8.9887	0.2897	0.0065	0.6042	0.6081
160	774	CHEMBL381316	NCc1ccccc1-c1ccc(NC(=O)c2cc(C(F)(F)F)nn2-c2ccc3onc(N)c3c2)c(F)c1	2	8.699	0.9789	2	0	0	0	0	Training	8.699	8.693	-0.006	8.693	-0.006	0.0046	-0.0125	-0.0126
161	775	CHEMBL238354	CCC(=O)N1C[C@H](NC(=O)c2ccc(-n3ccccc3=O)cc2)[C@H](NC(=O)c2ccc(Cl)s2)C1	2	8.699	0.7	0	1	0	0	0	Training	8.699	8.4316	-0.2674	8.4297	-0.2693	0.0068	-0.5616	-0.5654
162	781	CHEMBL231748	CC(CNC(=O)c1ccc(Cl)s1)NC(=O)c1ccc(-n2ccccc2=O)cc1	2.1	8.678	0.5124	0	1	0	0	0	Prediction	8.678	8.1478	-0.5302	-	-	0.0064	-1.113	-1.113
163	782	CHEMBL235906	COc1ccc(-n2nc(C(F)(F)F)c3c2C(=O)N(c2ccc(N4CCCCC4)cc2)CC3)cc1	2.1	8.678	0.8904	2	0	0	0	0	Training	8.678	8.5592	-0.1188	8.5587	-0.1193	0.0043	-0.2492	-0.2503
164	787	CHEMBL235148	O=C(N[C@H]1CN(C(=O)C2CC2)C[C@H]1NC(=O)c1ccc(Cl)s1)c1ccc(-n2ccccc2=O)cc1	2.1	8.678	0.7358	0	1	0	0	0	Training	8.678	8.4857	-0.1923	8.4844	-0.1936	0.0069	-0.4038	-0.4066
165	789	CHEMBL237286	CN(C)C(=O)[C@H]1C[C@H](NC(=O)c2ccc(-n3ccccc3=O)cc2)[C@H](NC(=O)c2ccc(Cl)s2)C1	2.1	8.678	0.6366	0	1	0	0	0	Prediction	8.678	8.3357	-0.3423	-	-	0.0065	-0.7187	-0.7187
166	792	CHEMBL364580	CC(C)(C(=O)Nc1ccc(-n2cnc3ccccc32)cc1)c1c[nH]c2ccc(C(=N)N)cc12	2.2	8.658	0.4695	1	0	0	0	0	Training	8.658	7.4041	-1.2539	7.4012	-1.2568	0.0023	-2.627	-2.6331
167	793	CHEMBL146079	COc1cc(Cl)cc(C(=O)Nc2ccc(Cl)cc2)c1NC(=O)c1sc2ccccc2c1Cl	2.2	8.658	0.6064	0	1	0	0	0	Training	8.658	8.29	-0.368	8.2876	-0.3704	0.0065	-0.7726	-0.7776
168	796	CHEMBL251158	CN(C)Cc1nccn1-c1ccc2c(c1)CCN2C(=O)c1cc(C(N)=O)nn1-c1ccc2onc(N)c2c1	2.2	8.658	1.0634	2	0	0	0	0	Training	8.658	8.8208	0.1628	8.8216	0.1636	0.005	0.3416	0.3433
169	797	CHEMBL227196	COc1cc(Cl)cc(C(=O)Nc2ccc(Cl)cn2)c1NC(=O)c1scc(CN2CCC(O)CC2)c1Cl	2.2	8.658	0.7909	1	1	0	0	0	Prediction	8.658	9.0875	0.4295	-	-	0.0066	0.9018	0.9018
170	800	CHEMBL578474	CS(=O)(=O)c1ccccc1-c1ccc(N2CCc3c(C(F)(F)F)nn(-c4cccc(-c5n[nH]c(=O)[nH]5)c4)c3C2=O)cc1	2.2	8.658	1.3439	2	0	0	0	0	Prediction	8.658	9.2451	0.5871	-	-	0.0076	1.2332	1.2332
171	803	CHEMBL258188	N#Cc1ccc(NC(=O)c2ccc(-n3ccccc3=O)cc2)c(C(=O)Nc2ccc(Cl)cn2)c1	2.2	8.658	0.7492	1	1	0	0	0	Training	8.658	9.0244	0.3664	9.0268	0.3688	0.0065	0.7693	0.7744
172	804	CHEMBL235150	O=C(N[C@H]1CN(C(=O)c2ccccc2)C[C@H]1NC(=O)c1ccc(Cl)s1)c1ccc(-n2ccccc2=O)cc1	2.2	8.658	0.7375	0	1	0	0	0	Training	8.658	8.4883	-0.1697	8.4871	-0.1709	0.007	-0.3564	-0.3589
173	806	CHEMBL270178	CN(C)Cc1nccn1-c1ccc(N2CCC(NS(=O)(=O)c3ncc(-c4ccc(Cl)s4)s3)C2=O)c(F)c1	2.3	8.638	1.273	0	0	0	0	0	Training	8.638	8.1009	-0.5371	8.0961	-0.5419	0.0089	-1.1289	-1.139
174	807	CHEMBL146207	Cc1ccc(NC(=O)c2sc3ccccc3c2Cl)c(C(=O)Nc2ccc(Cl)cn2)c1	2.3	8.638	0.5281	1	1	0	0	0	Training	8.638	8.69	0.052	8.6904	0.0524	0.0066	0.1092	0.11
175	809	CHEMBL396087	COc1ccc(-n2nc(-n3cnnn3)c3c2C(=O)N(c2ccc(-c4ccccc4CN4CC[C@@H](O)C4)cc2)CC3)cc1	2.3	8.638	1.1072	3	0	0	0	0	Training	8.638	9.4055	0.7675	9.4135	0.7755	0.0102	1.6145	1.6312
176	810	CHEMBL156505	N=C(N)c1cccc(-c2[nH]c(O)nc2C(=O)Nc2ccc(-c3ccccc3S(N)(=O)=O)cc2)c1.O=C(O)C(F)(F)F	2.3	8.638	0.7519	2	0	0	0	0	Training	8.638	8.3497	-0.2883	8.3484	-0.2896	0.0043	-0.6046	-0.6073
177	812	CHEMBL253713	CC(C(=O)c1cc(C(F)(F)F)nn1-c1ccc2onc(N)c2c1)c1ccc(-c2ccccc2S(N)(=O)=O)cc1F	2.3	8.638	0.9939	2	0	0	0	0	Training	8.638	8.7157	0.0777	8.7161	0.0781	0.0046	0.163	0.1638
178	814	CHEMBL327213	COC(=O)CC1(C(=O)Nc2ncc(-c3ccccc3S(N)(=O)=O)cn2)CC(c2cccc(C(=N)N)c2)=NO1.O=C(O)C(F)(F)F	2.3	8.638	0.8782	2	0	0	0	0	Training	8.638	8.5407	-0.0973	8.5403	-0.0977	0.0043	-0.204	-0.2049
179	815	CHEMBL137499	Cc1cc(-c2ccccc2S(N)(=O)=O)ccc1NC(=O)Cc1c[nH]c2ccc(C(=N)N)cc12	2.3	8.638	0.2803	1	0	0	0	0	Training	8.638	7.1179	-1.5201	7.1122	-1.5258	0.0037	-3.1869	-3.1988
180	818	CHEMBL511082	COc1ccc(-n2nc(C(F)(F)F)c3c2C(=O)N(c2ccc(C4(CO)CC4)cc2)CC3)cc1	2.4	8.62	0.855	2	0	0	0	0	Training	8.62	8.5056	-0.1144	8.5051	-0.1149	0.0043	-0.2399	-0.2409
181	822	CHEMBL316311	CCSCC1(C(=O)Nc2ncc(-c3ccccc3S(N)(=O)=O)cn2)CC(c2cccc(C(=N)N)c2)=NO1.O=C(O)C(F)(F)F	2.4	8.62	0.8773	2	0	0	0	0	Training	8.62	8.5394	-0.0806	8.539	-0.081	0.0043	-0.1691	-0.1699
182	823	CHEMBL250560	NC(=O)c1cc(C(=O)N2CCc3cc(N4CCCCC4=O)ccc32)n(-c2ccc3onc(N)c3c2)n1	2.4	8.62	1.112	2	0	0	0	0	Prediction	8.62	8.8943	0.2743	-	-	0.0053	0.5756	0.5756
183	824	CHEMBL20934	Cc1cc(C(=O)Nc2ccc(-c3ccccc3CN)cc2F)n(-c2cc3ccccc3cc2F)n1	2.4	8.62	0.6563	2	0	0	0	0	Prediction	8.62	8.2051	-0.4149	-	-	0.0046	-0.8703	-0.8703
184	826	CHEMBL343495	N=C(N)c1ccc2ncn(CC(=O)Nc3ccc(-c4ccccc4S(N)(=O)=O)cc3)c2c1	2.4	8.62	0.4778	2	0	0	0	0	Training	8.62	7.9351	-0.6849	7.9312	-0.6888	0.0057	-1.4373	-1.4456
185	828	CHEMBL151627	COc1ccc(-n2nc(C(F)(F)F)cc2C(=O)Nc2ccc(-c3ccccc3S(N)(=O)=O)cc2)c(CN)c1	2.4	8.62	0.643	2	0	0	0	0	Training	8.62	8.185	-0.435	8.1829	-0.4371	0.0047	-0.9125	-0.9167
186	831	CHEMBL393814	CC(C)(CNC(=O)c1ccc(Cl)s1)NC(=O)c1ccc(-n2ccccc2=O)cc1	2.5	8.602	0.5124	0	1	0	0	0	Training	8.602	8.1478	-0.4542	8.1449	-0.4571	0.0064	-0.9535	-0.9596
187	832	CHEMBL263495	N=C(N)c1ccc2[nH]cc(C(Cc3ccccc3)C(=O)Nc3ccc(-n4cnc5ccccc54)cc3F)c2c1	2.5	8.602	0.6537	1	0	0	0	0	Training	8.602	7.6827	-0.9193	7.6811	-0.9209	0.0017	-1.9255	-1.9288
188	833	CHEMBL456932	COc1ccc(-n2nc(C(F)(F)F)c3c2C(=O)N(c2ccc(C4(C5=NCCO5)CC4)cc2)CC3)cc1	2.5	8.602	1.2907	2	0	0	0	0	Training	8.602	9.1646	0.5626	9.1685	0.5665	0.0069	1.1815	1.1897
189	834	CHEMBL157299	N=C(N)c1cccc(-c2ocnc2C(=O)Nc2ccc(-c3ccccc3S(N)(=O)=O)cc2)c1.O=C(O)C(F)(F)F	2.5	8.602	0.7628	1	0	0	0	0	Prediction	8.602	7.8477	-0.7543	-	-	0.0018	-1.5799	-1.5799
190	835	CHEMBL360894	N=C(N)c1ccc2[nH]cc(C(Cc3ccccc3)C(=O)Nc3ccc(-n4cnc5ccccc54)cc3F)c2c1.O=C(O)C(F)(F)F	2.5	8.602	0.6537	1	0	0	0	0	Training	8.602	7.6827	-0.9193	7.6811	-0.9209	0.0017	-1.9255	-1.9288
191	837	CHEMBL20299	Cc1cc(C(=O)Nc2ncc(-c3ccccc3S(N)(=O)=O)cn2)n(-c2ccc3cc(Cl)ccc3c2)n1	2.5	8.602	0.7461	4	0	0	0	0	Prediction	8.602	9.3778	0.7758	-	-	0.0204	1.6404	1.6404
192	839	CHEMBL237705	O=C(N[C@H]1COC[C@H]1NC(=O)c1ccc(Cl)s1)c1ccc(-n2ccccc2=O)cc1	2.6	8.585	0.7826	0	1	0	0	0	Training	8.585	8.5565	-0.0285	8.5563	-0.0287	0.0072	-0.0599	-0.0603
193	842	CHEMBL376227	CCc1ccc(-n2nc(C(F)(F)F)c3c2C(=O)N(c2ccc(-c4ccccc4CN(C)C)cc2)CC3)cc1	2.6	8.585	0.7158	2	0	0	0	0	Training	8.585	8.2951	-0.2899	8.2938	-0.2912	0.0044	-0.608	-0.6107
194	843	CHEMBL604500	CCOC(=O)c1nccn1-c1ccc(NC(=O)C(Oc2cccc3sc(C(=N)N)cc23)c2ccccc2)cc1	2.6	8.585	0.6728	2	0	0	0	0	Training	8.585	8.23	-0.355	8.2284	-0.3566	0.0045	-0.7445	-0.7479
195	850	CHEMBL399956	Nc1noc2ccc(-n3nc(C(F)(F)F)cc3C(=O)N3CCc4cc(-c5ccccc5S(N)(=O)=O)ccc43)cc12	2.7	8.569	0.9501	2	0	0	0	0	Prediction	8.569	8.6495	0.0805	-	-	0.0045	0.1688	0.1688
196	851	CHEMBL194414	[O-][n+]1ccccc1C(F)(F)CNc1nccc2oc(Cc3ccccc3-n3cnnn3)nc12	2.7	8.569	1.375	0	0	0	0	0	Training	8.569	8.2552	-0.3138	8.2518	-0.3172	0.0108	-0.6602	-0.6675
197	856	CHEMBL269191	CC(C(=O)c1cc(C(F)(F)F)nn1-c1ccc2onc(N)c2c1)c1ccc(-c2ccccc2S(C)(=O)=O)cc1F	2.8	8.553	0.9752	2	0	0	0	0	Training	8.553	8.6874	0.1344	8.688	0.135	0.0045	0.2819	0.2832
198	861	CHEMBL179213	COc1cc(-n2ccnc2C)ccc1NC(=O)c1cc(C(F)(F)F)nn1-c1ccc2onc(N)c2c1	2.8	8.553	1.2273	2	0	0	0	0	Training	8.553	9.0687	0.5157	9.072	0.519	0.0063	1.0826	1.0894
199	862	CHEMBL398998	CN(C)Cc1nccn1-c1ccc(C(=O)N[C@H]2CCC[C@H]2NC(=O)c2ccc(Cl)s2)cc1	2.8	8.553	0.526	0	1	0	0	0	Prediction	8.553	8.1684	-0.3846	-	-	0.0064	-0.8074	-0.8074
200	864	CHEMBL355992	COc1ccc(-n2nc(C(F)(F)F)cc2C(=O)Nc2ccc(-c3ccccc3S(N)(=O)=O)cn2)cc1	2.8	8.553	0.7708	3	0	0	0	0	Training	8.553	8.8967	0.3437	8.9004	0.3474	0.0104	0.7231	0.7307
201	865	CHEMBL364191	CCC(C(=O)Nc1ccc(-n2cnc3ccccc32)cc1)c1c[nH]c2ccc(C(=N)N)cc12	2.8	8.553	0.469	1	0	0	0	0	Training	8.553	7.4033	-1.1497	7.4007	-1.1523	0.0023	-2.4086	-2.4142
202	866	CHEMBL20488	Cc1cc(C(=O)Nc2ccc(C(=N)N(C)C)cc2F)n(-c2cc3ccccc3cc2S(C)(=O)=O)n1	2.8	8.553	0.6784	2	0	0	0	0	Prediction	8.553	8.2385	-0.3145	-	-	0.0045	-0.6596	-0.6596
203	870	CHEMBL479863	CN1CCc2nc(C(=O)N[C@@H]3C[C@@H](C(=O)N(C)C)CC[C@@H]3NC(=O)c3cc4cc(Cl)ccc4[nH]3)sc2C1	2.85	8.545	0.5999	2	0	0	0	0	Training	8.545	8.1198	-0.4252	8.1177	-0.4273	0.0049	-0.892	-0.8964
204	872	CHEMBL445941	COCCNC(=O)[C@H]1C[C@H](NC(=O)c2ccc(-n3ccccc3=O)cc2)[C@H](NC(=O)c2ccc(Cl)s2)C1	2.9	8.538	0.6364	0	1	0	0	0	Prediction	8.538	8.3354	-0.2026	-	-	0.0065	-0.4254	-0.4254
205	874	CHEMBL463521	COc1ccc(-n2nc(C(F)(F)F)c3c2C(=O)N(c2ccc(C4(N(C)S(C)(=O)=O)CC4)cc2)CC3)cc1	2.9	8.538	0.9034	2	0	0	0	0	Training	8.538	8.5788	0.0408	8.579	0.041	0.0043	0.0856	0.086
206	878	CHEMBL434356	Cc1cccc2cc(C(=O)NC3CCN(C(C)C)CC3)n(CC(=O)Nc3ccc(Cl)cc3)c12	3	8.523	0.2617	1	1	0	0	0	Training	8.523	8.2871	-0.2359	8.2851	-0.2379	0.0084	-0.4957	-0.4999
207	880	CHEMBL7928	Nc1cc(C2=NOC(CNS(=O)(=O)c3cccnc3)(C(=O)Nc3ccc(-c4ccccc4S(N)(=O)=O)cn3)C2)ccc1Cl	3	8.523	0.9691	1	0	0	0	0	Training	8.523	8.1597	-0.3633	8.1587	-0.3643	0.0027	-0.7612	-0.7633
208	881	CHEMBL122902	Nc1cc(-n2nnnc2C(=O)Nc2ccc(C(=O)N3CCCC3)cc2F)ccc1Cl	3	8.523	0.7044	4	0	0	0	0	Training	8.523	9.3148	0.7918	9.3316	0.8086	0.0208	1.6744	1.71
209	890	CHEMBL212279	COc1ccc(-n2nc(C#N)c3[nH]c(=O)n(-c4ccc(-c5ccccc5S(C)(=O)=O)cc4F)c(=O)c32)cc1	3	8.523	1.604	0	0	0	0	0	Training	8.523	8.6016	0.0786	8.6028	0.0798	0.0161	0.1657	0.1684
210	892	CHEMBL366731	Nc1ncnc2cc(CN3CCN(S(=O)(=O)c4nc5cc(Cl)ccc5[nH]4)CC3=O)ccc12	3	8.523	1.2275	0	0	0	0	0	Training	8.523	8.0321	-0.4909	8.0281	-0.4949	0.0081	-1.0314	-1.0398
211	893	CHEMBL185269	CC(C(=O)Nc1ccc(-n2cnc3ccccc32)cc1)c1c[nH]c2ccc(C(=N)N)cc12	3	8.523	0.4689	1	0	0	0	0	Training	8.523	7.4032	-1.1198	7.4006	-1.1224	0.0023	-2.3461	-2.3515
212	899	CHEMBL201843	COc1cc(F)cc2[nH]c(Cc3nc4cc(C(=N)N)ccc4[nH]3)nc12	3	8.523	0.9539	1	0	0	0	0	Training	8.523	8.1367	-0.3863	8.1357	-0.3873	0.0026	-0.8093	-0.8115
213	901	CHEMBL361846	NCc1nccn1-c1ccc(NC(=O)c2cc(C(F)(F)F)nn2-c2ccc3onc(N)c3c2)c(F)c1	3	8.523	1.2344	2	0	0	0	0	Training	8.523	9.0795	0.5565	9.083	0.56	0.0063	1.1682	1.1756
214	904	CHEMBL368238	CC(C)N1CCC(NC(=O)c2cc3ccccc3n2CC(=O)Nc2ccc(Cl)cc2)CC1	3	8.523	0.2585	1	1	0	0	0	Training	8.523	8.2823	-0.2407	8.2802	-0.2428	0.0084	-0.5059	-0.5102
215	909	CHEMBL462084	COc1ccc(-n2nc(C(F)(F)F)c3c2C(=O)N(c2ccc(C4(NS(C)(=O)=O)CC4)cc2)CC3)cc1	3	8.523	0.9007	2	0	0	0	0	Training	8.523	8.5747	0.0517	8.575	0.052	0.0043	0.1085	0.109
216	916	CHEMBL194316	[O-][n+]1ccccc1C(F)(F)CNc1nccc2oc(Cc3cccc(Cl)c3)nc12	3	8.523	1.2001	0	0	0	0	0	Training	8.523	7.9907	-0.5323	7.9866	-0.5364	0.0076	-1.1183	-1.1269
217	922	CHEMBL255052	CN(C)Cc1cnccc1-c1ccc(-c2ccc3c(C(N)=O)nn(-c4ccc5onc(N)c5c4)c3c2F)c(F)c1	3	8.523	1.161	2	0	0	0	1	Prediction	8.523	8.0687	-0.4543	-	-	0.0312	-0.9659	-0.9659
218	924	CHEMBL136215	N=C(N)c1ccc2[nH]cc(CC(=O)Nc3ccc(-c4ccccc4S(N)(=O)=O)cc3F)c2c1	3.1	8.509	0.458	1	0	0	0	0	Training	8.509	7.3867	-1.1223	7.384	-1.125	0.0024	-2.3513	-2.3569
219	930	CHEMBL234812	CC(C)(CNC(=O)c1ccc(-n2ccccc2=O)cc1)NC(=O)c1ccc(Cl)s1	3.2	8.495	0.5124	0	1	0	0	0	Training	8.495	8.1478	-0.3472	8.1456	-0.3494	0.0064	-0.7289	-0.7336
220	931	CHEMBL20561	Cc1cc(C(=O)Nc2ccc(-n3ccnc3CN(C)C)cc2F)n(-c2cc3ccccc3cc2S(C)(=O)=O)n1	3.2	8.495	0.8663	2	0	0	0	0	Prediction	8.495	8.5227	0.0277	-	-	0.0043	0.0581	0.0581
221	932	CHEMBL387481	CN(C)Cc1ccccc1-c1ccc(-c2cnc3c(C(F)(F)F)nn(-c4ccc5onc(N)c5c4)c3c2O)cc1	3.2	8.495	1.1557	0	0	0	0	0	Training	8.495	7.9235	-0.5715	7.9195	-0.5755	0.0069	-1.2001	-1.2085
222	934	CHEMBL402167	COc1ccc(-n2nc(C(F)(F)F)cc2C(=O)Cc2ccc(-c3ccccc3CN3CC[C@H](O)C3)cc2)cc1	3.3	8.481	0.5596	2	0	0	0	0	Training	8.481	8.0588	-0.4222	8.0567	-0.4243	0.0051	-0.8857	-0.8903
223	935	CHEMBL507737	COc1ccc(-n2nc(C(F)(F)F)c3c2C(=O)N(c2ccc(C4(C(N)=O)CC4)cc2)CC3)cc1	3.3	8.481	0.9077	2	0	0	0	0	Training	8.481	8.5853	0.1043	8.5858	0.1048	0.0043	0.2188	0.2198
224	936	CHEMBL230981	O=C(CNC(=O)[C@@H](CCc1cccc[n+]1[O-])NS(=O)(=O)Cc1ccccc1)NCc1cccc(Cl)c1	3.3	8.481	0.4298	0	1	0	0	0	Training	8.481	8.0229	-0.4581	8.0199	-0.4611	0.0065	-0.9618	-0.9681
225	938	CHEMBL333806	Nc1cc(-n2nnnc2C(=O)Nc2ccc(-c3ccccc3S(N)(=O)=O)cc2Cl)ccc1Cl	3.3	8.481	0.6562	4	0	0	0	0	Training	8.481	9.2419	0.7609	9.2584	0.7774	0.0213	1.6094	1.6445
226	941	CHEMBL243184	O=C(Nc1ccc(Cl)cc1)c1cc(Cl)ccc1NC(=O)c1scc(CNCCOCCO)c1Cl	3.4	8.469	0.3796	0	1	0	0	0	Training	8.469	7.947	-0.522	7.9435	-0.5255	0.0066	-1.0961	-1.1034
227	942	CHEMBL231292	CCCS(=O)(=O)NC(CCc1cccc[n+]1[O-])C(=O)NCC(=O)NCc1cc(Cl)ccc1CN	3.4	8.469	0.4298	0	1	0	0	0	Training	8.469	8.0229	-0.4461	8.02	-0.449	0.0065	-0.9366	-0.9427
228	943	CHEMBL21027	Cc1cc(C(=O)Nc2ccc(-c3ccccc3S(N)(=O)=O)cc2F)n(-c2ccc3cc(Cl)ccc3c2)n1	3.4	8.469	0.6346	2	0	0	0	0	Training	8.469	8.1723	-0.2967	8.1709	-0.2981	0.0047	-0.6224	-0.6253
229	944	CHEMBL138956	CNS(=O)(=O)c1ccccc1-c1ccc(NC(=O)Cc2c[nH]c3ccc(C(=N)N)cc23)cc1	3.4	8.469	0.2775	1	0	0	0	0	Training	8.469	7.1137	-1.3553	7.1086	-1.3604	0.0038	-2.8415	-2.8522
230	949	CHEMBL242765	O=C(Nc1ccc(Cl)cc1)c1cc(Cl)ccc1NC(=O)c1scc(Cn2nccn2)c1Cl	3.5	8.456	0.5204	0	1	0	0	0	Training	8.456	8.1599	-0.2961	8.158	-0.298	0.0064	-0.6216	-0.6256
231	950	CHEMBL149583	COc1ccc(-n2nc(C(F)(F)F)cc2C(=O)Nc2ccc(-c3ccccc3S(N)(=O)=O)cc2)cc1	3.5	8.456	0.6382	2	0	0	0	0	Training	8.456	8.1777	-0.2783	8.1764	-0.2796	0.0047	-0.5837	-0.5865
232	953	CHEMBL146793	COc1ccc(-n2nc(C(F)(F)F)cc2C(=O)Nc2ccc(-c3ccccc3S(C)(=O)=O)cc2F)cc1	3.6	8.444	0.8002	2	0	0	0	0	Training	8.444	8.4227	-0.0213	8.4226	-0.0214	0.0043	-0.0446	-0.0448
233	954	CHEMBL172795	CC(=N)N1CCC(Oc2ccc3c(c2)nc(CCC(N)=O)n3Cc2ccc3ccc(C(=N)N)cc3c2)CC1	3.6	8.444	0.7847	2	0	0	0	0	Training	8.444	8.3993	-0.0447	8.3991	-0.0449	0.0043	-0.0938	-0.0942
234	958	CHEMBL357709	O=C(Nc1ccc(Cl)cc1)c1cc(Cl)cc(O)c1NC(=O)c1sc2ccccc2c1Cl	3.7	8.432	0.6026	0	1	0	0	0	Training	8.432	8.2842	-0.1478	8.2833	-0.1487	0.0065	-0.3102	-0.3122
235	961	CHEMBL345731	COc1ccc(-n2nc(C)cc2C(=O)Nc2ccc(-c3ccccc3S(N)(=O)=O)cc2)c(CN)c1	3.8	8.42	0.5369	2	0	0	0	0	Training	8.42	8.0245	-0.3955	8.0224	-0.3976	0.0053	-0.8298	-0.8342
236	964	CHEMBL280925	Cc1cc(C(=O)Nc2ccc(C3=NCCN3C)cc2F)n(-c2cc3ccccc3cc2S(C)(=O)=O)n1	3.9	8.409	1.2829	2	0	0	0	0	Prediction	8.409	9.1528	0.7438	-	-	0.0068	1.5619	1.5619
237	965	CHEMBL397298	COc1ccc(-n2nc(C(N)=O)c3c2C(=O)N(C2CCN(c4ccccc4S(N)(=O)=O)CC2)CC3)cc1	3.9	8.409	1.0119	2	0	0	0	0	Training	8.409	8.7429	0.3339	8.7445	0.3355	0.0047	0.7005	0.7038
238	969	CHEMBL21140	Cc1cc(C(=O)Nc2ccc(C(=N)N(C)C)cc2F)n(-c2cc3ccccc3cc2F)n1	3.9	8.409	0.7243	2	0	0	0	0	Training	8.409	8.3079	-0.1011	8.3075	-0.1015	0.0044	-0.2119	-0.2129
239	970	CHEMBL237242	CCOC(=O)c1nn(-c2ccc(OC)cc2)c2c1CCN(c1ccc(-c3ccccc3CN3CC[C@@H](O)C3)cc1)C2=O	3.9	8.409	0.939	2	0	0	0	0	Training	8.409	8.6327	0.2237	8.6337	0.2247	0.0044	0.4691	0.4712
240	980	CHEMBL161309	O=C1CN(S(=O)(=O)c2cc3ccc(Cl)nc3s2)CCN1Cc1cc2c[nH]ccc-2n1	4	8.398	0.9586	1	0	0	0	0	Training	8.398	8.1439	-0.2541	8.1432	-0.2548	0.0027	-0.5325	-0.534
241	988	CHEMBL362184	N=C(N)c1ccc2[nH]cc(C(Cc3ccc(N)cc3)C(=O)Nc3ccc(-n4cnc5ccccc54)cc3)c2c1.O=C(O)C(F)(F)F	4	8.398	0.4936	1	0	0	0	0	Training	8.398	7.4405	-0.9575	7.4384	-0.9596	0.0022	-2.0058	-2.0102
242	990	CHEMBL186900	N=C(N)c1ccc2[nH]cc(C(Cc3ccc(N)cc3)C(=O)Nc3ccc(-n4cnc5ccccc54)cc3)c2c1	4	8.398	0.4936	1	0	0	0	0	Training	8.398	7.4405	-0.9575	7.4384	-0.9596	0.0022	-2.0058	-2.0102
243	993	CHEMBL21179	Cc1cc(C(=O)Nc2ccc(C(=N)N3CCCC3)cc2F)n(-c2cc3ccccc3cc2F)n1	4.1	8.387	0.8857	2	0	0	0	0	Training	8.387	8.5521	0.1651	8.5528	0.1658	0.0043	0.3462	0.3477
244	994	CHEMBL24508	CC(=N)N1CCC(Oc2ccc(NC/C=C/c3cccc(C(=N)N)c3)cc2F)CC1	4.1	8.387	0.7335	0	0	0	0	0	Training	8.387	7.2849	-1.1021	7.2818	-1.1052	0.0028	-2.3095	-2.3161
245	995	CHEMBL400504	CN(c1ccncc1)c1ccc(-c2ccc3c(C(N)=O)nn(-c4ccc5onc(N)c5c4)c3c2F)c(F)c1	4.1	8.387	1.2333	2	0	0	0	1	Training	8.387	8.1781	-0.2089	8.1713	-0.2157	0.0314	-0.4443	-0.4587
246	996	CHEMBL342168	CCNS(=O)(=O)c1ccccc1-c1ccc(NC(=O)Cc2c[nH]c3ccc(C(=N)N)cc23)cc1	4.1	8.387	0.2775	1	0	0	0	0	Training	8.387	7.1137	-1.2733	7.1089	-1.2781	0.0038	-2.6696	-2.6797
247	998	CHEMBL149260	COc1ccc(-n2nc(C(F)(F)F)cc2C(=O)Nc2ccc(-c3ccccc3S(N)(=O)=O)cc2F)cc1	4.2	8.377	0.8189	2	0	0	0	0	Training	8.377	8.451	0.074	8.4513	0.0743	0.0043	0.1552	0.1559
248	999	CHEMBL233173	O=C(N[C@@H]1CCC[C@@H]1NCc1ccc(-n2ccccc2=O)cc1)c1ccc(Cl)s1	4.2	8.377	0.5407	0	1	0	0	0	Prediction	8.377	8.1906	-0.1864	-	-	0.0064	-0.3913	-0.3913
249	1000	CHEMBL400816	O=C(N[C@H]1CCC[C@H]1NC(=O)c1ccc2c(Cl)c[nH]c2c1)c1ccc(N2CCOCC2=O)cc1	4.2	8.377	0.8267	1	0	0	0	0	Training	8.377	7.9444	-0.4326	7.9435	-0.4335	0.002	-0.9063	-0.9081
250	1002	CHEMBL197593	O=C(O)CN1CCCCC1CCNc1nccc2oc(Cc3cc(Cl)ccc3-n3cncn3)nc12	4.2	8.377	1.0757	0	0	0	0	0	Training	8.377	7.8025	-0.5745	7.7991	-0.5779	0.0058	-1.2057	-1.2128
251	1007	CHEMBL355376	N=C(N)NCCCC(NC(=O)CN1CCN(S(=O)(=O)c2cccc3cccnc23)CC1=O)C(=O)c1nccs1	4.4	8.357	0.8353	1	0	0	0	0	Training	8.357	7.9574	-0.3996	7.9566	-0.4004	0.002	-0.8371	-0.8388
252	1008	CHEMBL400226	CN(C)Cc1nccn1-c1ccc(C(=O)N[C@H]2CCCC[C@H]2NC(=O)c2ccc(Cl)s2)cc1	4.4	8.357	0.526	0	1	0	0	0	Prediction	8.357	8.1684	-0.1886	-	-	0.0064	-0.396	-0.396
253	1010	CHEMBL255053	CN(C)Cc1ncccc1-c1ccc(-c2ccc3c(C(N)=O)nn(-c4ccc5onc(N)c5c4)c3c2F)c(F)c1	4.4	8.357	1.1961	2	0	0	0	1	Training	8.357	8.1218	-0.2352	8.1142	-0.2428	0.0313	-0.5001	-0.5162
254	1011	CHEMBL277959	CN(C)Cc1nccn1-c1ccc(N2CCC(NS(=O)(=O)c3cc4cc(Cl)ccc4s3)C2=O)c(F)c1	4.5	8.347	1.0464	0	0	0	0	0	Training	8.347	7.7582	-0.5888	7.7549	-0.5921	0.0055	-1.2355	-1.2423
255	1012	CHEMBL392005	O=C(N[C@H]1CN(C(=O)OCC2c3ccccc3-c3ccccc32)C[C@H]1NC(=O)c1ccc(Cl)s1)c1ccc(-n2ccccc2=O)cc1	4.5	8.347	0.7512	0	1	0	0	0	Training	8.347	8.509	0.162	8.5101	0.1631	0.007	0.3402	0.3426
256	1015	CHEMBL429098	O=C(Nc1ccc(Cl)cc1)c1cc(Cl)ccc1NC(=O)c1scc(CNCCCn2ccnc2)c1Cl	4.6	8.337	0.5449	0	1	0	0	0	Training	8.337	8.197	-0.14	8.1961	-0.1409	0.0064	-0.294	-0.2959
257	1018	CHEMBL8018	CS(=O)(=O)NCC1(C(=O)Nc2ccc(-c3ccccc3S(N)(=O)=O)cn2)CC(c2ccc3onc(N)c3c2)=NO1	4.6	8.337	1.0571	1	0	0	0	0	Training	8.337	8.2928	-0.0442	8.2927	-0.0443	0.0034	-0.0926	-0.0929
258	1019	CHEMBL393521	O=C(N[C@@H]1CCC[C@@H]1NC(=O)c1ccc(-n2ccccc2=O)cc1F)c1ccc(Cl)s1	4.7	8.328	0.7712	0	1	0	0	0	Training	8.328	8.5393	0.2113	8.5408	0.2128	0.0071	0.4437	0.4468
259	1020	CHEMBL370396	FC(F)CN1CCCCC1CCNc1nccc2oc(Cc3cc(Cl)ccc3-n3cncn3)nc12	4.7	8.328	1.0753	0	0	0	0	0	Training	8.328	7.8019	-0.5261	7.7988	-0.5292	0.0058	-1.1042	-1.1106
260	1021	CHEMBL253298	CC(C(=O)c1cc(C(F)(F)F)nn1-c1ccc2onc(N)c2c1)c1ccc(-c2ccccc2S(C)(=O)=O)cc1	4.7	8.328	0.8473	2	0	0	0	0	Training	8.328	8.494	0.166	8.4947	0.1667	0.0043	0.3481	0.3496
261	1024	CHEMBL242957	O=C(Nc1ccc(Cl)cc1)c1cc(Cl)ccc1NC(=O)c1scc(CN2CCSCC2)c1Cl	4.8	8.319	0.4092	0	1	0	0	0	Training	8.319	7.9917	-0.3273	7.9896	-0.3294	0.0066	-0.6871	-0.6917
262	1027	CHEMBL235268	CNC(=O)c1nn(-c2ccc(OC)cc2)c2c1CCN(c1ccc(-c3ccccc3CN3CC[C@@H](O)C3)cc1)C2=O	4.8	8.319	0.915	2	0	0	0	0	Prediction	8.319	8.5964	0.2774	-	-	0.0044	0.5817	0.5817
263	1028	CHEMBL395195	CS(=O)(=O)c1ccccc1N1CCC(NC(=O)c2cc(C(F)(F)F)nn2-c2cccc(CN)c2)CC1	4.9	8.31	0.5806	2	0	0	0	0	Prediction	8.31	8.0906	-0.2194	-	-	0.005	-0.4603	-0.4603
264	1029	CHEMBL231595	NCc1ccc(Cl)cc1CNC(=O)CNC(=O)C(CCc1cccc[n+]1[O-])NC(=O)C(=O)O	4.9	8.31	0.4298	0	1	0	0	0	Training	8.31	8.0229	-0.2871	8.021	-0.289	0.0065	-0.6028	-0.6067
265	1030	CHEMBL399331	Nc1noc2ccc(-n3nc(C(F)(F)F)cc3C(=O)N3CCc4cc(-c5ccccc5CN5CCCC5)ccc43)cc12	4.9	8.31	0.8289	2	0	0	0	0	Prediction	8.31	8.4661	0.1561	-	-	0.0043	0.3275	0.3275
266	1031	CHEMBL251939	CN(C)CCN(c1ccncc1)c1ccc(-c2ccc3c(C(N)=O)nn(-c4ccc5onc(N)c5c4)c3c2F)c(F)c1	4.9	8.31	1.2337	2	0	0	0	1	Training	8.31	8.1787	-0.1313	8.1744	-0.1356	0.0314	-0.2793	-0.2883
267	1033	CHEMBL395773	COC(=O)C(=O)NC(CCc1cccc[n+]1[O-])C(=O)NCC(=O)NCc1cc(Cl)ccc1CN	4.9	8.31	0.4298	0	1	0	0	0	Training	8.31	8.0229	-0.2871	8.021	-0.289	0.0065	-0.6028	-0.6067
268	1034	CHEMBL149756	O=C(Nc1ccc(Cl)cc1)c1cc(F)ccc1NC(=O)c1sc2ccccc2c1Cl	5	8.301	0.4973	0	1	0	0	0	Training	8.301	8.125	-0.176	8.1238	-0.1772	0.0064	-0.3695	-0.3719
269	1036	CHEMBL223787	C[C@@H](C(=O)N1CCOCC1)N1CC[C@H](NS(=O)(=O)c2cnc(-c3ccc(Cl)s3)s2)C1=O	5	8.301	1.0274	0	0	0	0	0	Training	8.301	7.7294	-0.5716	7.7264	-0.5746	0.0052	-1.1992	-1.2055
270	1038	CHEMBL233963	O=C(N[C@H]1CCCC[C@H]1NC(=O)c1ccc2c(Cl)c[nH]c2c1)c1ccc(N2CCCOC2=O)cc1	5	8.301	0.881	1	0	0	0	0	Training	8.301	8.0265	-0.2745	8.0259	-0.2751	0.0022	-0.5751	-0.5764
271	1059	CHEMBL517714	COc1ccc(-n2nc(C(F)(F)F)c3c2C(=O)N(c2ccc(C4(NC(C)=O)CC4)cc2)CC3)cc1	5.1	8.292	0.8959	2	0	0	0	0	Training	8.292	8.5675	0.2755	8.5687	0.2767	0.0043	0.5777	0.5802
272	1061	CHEMBL243612	CCOC(=O)CN(C)Cc1csc(C(=O)Nc2ccc(Cl)cc2C(=O)Nc2ccc(Cl)cc2)c1Cl	5.2	8.284	0.3796	0	1	0	0	0	Training	8.284	7.947	-0.337	7.9447	-0.3393	0.0066	-0.7077	-0.7124
273	1062	CHEMBL20897	Cc1cc(C(=O)Nc2ccc(C(=N)N3CCCCC3)cc2F)n(-c2cc3ccccc3cc2F)n1	5.2	8.284	0.8855	2	0	0	0	0	Training	8.284	8.5518	0.2678	8.5529	0.2689	0.0043	0.5615	0.564
274	1066	CHEMBL147132	COc1ccc(-n2nc(C)cc2C(=O)Nc2ccc(-c3ccccc3S(N)(=O)=O)cc2F)cc1	5.3	8.276	0.7128	2	0	0	0	0	Training	8.276	8.2905	0.0145	8.2906	0.0146	0.0044	0.0305	0.0306
275	1067	CHEMBL328805	CCS(=O)(=O)CC1(C(=O)Nc2ncc(-c3ccccc3S(N)(=O)=O)cn2)CC(c2cccc(C(=N)N)c2)=NO1.O=C(O)C(F)(F)F	5.3	8.276	0.8882	2	0	0	0	0	Training	8.276	8.5558	0.2798	8.5571	0.2811	0.0043	0.5869	0.5894
276	1069	CHEMBL123272	Nc1cc(-n2nnnc2C(=O)Nc2ccc(-c3ccccc3S(N)(=O)=O)cc2)ccc1Cl	5.4	8.268	0.575	4	0	0	0	0	Training	8.268	9.1191	0.8511	9.1384	0.8704	0.0223	1.8011	1.8421
277	1070	CHEMBL218131	CN(C)Cc1ccccc1-c1ccc(-c2nnc3c(C(F)(F)F)nn(-c4ccc5onc(N)c5c4)c3c2O)cc1	5.5	8.26	1.2613	0	0	0	0	0	Training	8.26	8.0832	-0.1768	8.0817	-0.1783	0.0087	-0.3715	-0.3748
278	1071	CHEMBL7854	Nc1cc(C2=NOC(CNS(N)(=O)=O)(C(=O)Nc3ccc(-c4ccccc4S(N)(=O)=O)cn3)C2)ccc1Cl	5.5	8.26	0.7644	1	0	0	0	0	Training	8.26	7.8501	-0.4099	7.8494	-0.4106	0.0018	-0.8585	-0.8601
279	1074	CHEMBL366135	N=C(N)c1ccc2ccn(C(Cc3ccccc3)C(=O)Nc3ccc(-n4cnc5ccccc54)cc3F)c2c1	5.6	8.252	0.6545	1	0	0	0	0	Prediction	8.252	7.6839	-0.5681	-	-	0.0017	-1.1899	-1.1899
280	1075	CHEMBL395729	CN1CCN(Cc2cc(Cl)c(C(=O)Nc3ccc(Cl)cc3C(=O)Nc3ccc(Cl)cc3)s2)CC1	5.6	8.252	0.4281	0	1	0	0	0	Training	8.252	8.0203	-0.2317	8.0188	-0.2332	0.0065	-0.4864	-0.4896
281	1077	CHEMBL41982	Cc1cc(C(=O)Nc2ccc(-c3ccccc3S(N)(=O)=O)cc2)n(-c2cc3ccccc3cc2F)n1	5.7	8.244	0.5968	2	0	0	0	0	Training	8.244	8.1151	-0.1289	8.1145	-0.1295	0.0049	-0.2704	-0.2717
282	1079	CHEMBL246323	CS(=O)(=O)c1ccccc1[C@H]1CC[C@H](NC(=O)c2cc(C(F)(F)F)nn2-c2cccc(CN)c2)CC1	5.7	8.244	0.4777	2	0	0	0	0	Training	8.244	7.935	-0.309	7.9332	-0.3108	0.0057	-0.6486	-0.6523
283	1081	CHEMBL452802	COc1ccc(-n2nc(C(F)(F)F)c3c2C(=O)N(c2ccc(C4(C(=O)N(C)C)CC4)cc2)CC3)cc1	5.8	8.237	0.9081	2	0	0	0	0	Training	8.237	8.5859	0.3489	8.5875	0.3505	0.0043	0.7318	0.735
284	1082	CHEMBL149764	COc1c(C(=O)Nc2ccc(C)cc2C(=O)Nc2ccc(Cl)cc2)sc2ccccc12	5.9	8.229	0.4984	0	1	0	0	0	Training	8.229	8.1266	-0.1024	8.126	-0.103	0.0064	-0.2149	-0.2163
285	1083	CHEMBL270592	CN(C)Cc1nccn1-c1ccc(N2CCC(NS(=O)(=O)c3ccc4[nH]cc(Cl)c4c3)C2=O)c(F)c1	5.9	8.229	1.1009	0	0	0	0	0	Training	8.229	7.8406	-0.3884	7.8382	-0.3908	0.0062	-0.8153	-0.8203
286	1084	CHEMBL369159	CC(=N)N1CCC(Oc2ccc3c(c2)nc(CCC(=O)O)n3Cc2ccc3ccc(C(=N)N)cc3c2)CC1	5.9	8.229	0.7848	2	0	0	0	0	Training	8.229	8.3994	0.1704	8.4002	0.1712	0.0043	0.3574	0.359
287	1085	CHEMBL82006	N=C(N)c1cccc(Oc2cc(C(=O)O)cc(Oc3cc(C(=N)N)ccc3O)n2)c1	6	8.222	1.1462	1	0	0	0	0	Prediction	8.222	8.4276	0.2056	-	-	0.0043	0.4312	0.4312
288	1086	CHEMBL45307	COC(=O)[C@H](Cc1cccc(C(=N)N)c1)[C@@H](C)NC(=O)c1ccc(-n2ccnc2)cc1	6	8.222	0.3248	0	0	0	0	0	Training	8.222	6.6668	-1.5552	6.6621	-1.5599	0.003	-3.2594	-3.2692
289	1089	CHEMBL198436	Cc1cc2oc(Cc3cccc(Cl)c3)nc2c(NCC(F)(F)c2cccc[n+]2[O-])n1	6	8.222	1.2142	0	0	0	0	0	Training	8.222	8.012	-0.21	8.0103	-0.2117	0.0079	-0.4412	-0.4447
290	1094	CHEMBL242743	CC(=O)N1CCN(Cc2csc(C(=O)Nc3ccc(Cl)cc3C(=O)Nc3ccc(Cl)cc3)c2Cl)CC1	6	8.222	0.4648	0	1	0	0	0	Training	8.222	8.0758	-0.1462	8.0749	-0.1471	0.0064	-0.3069	-0.3089
291	1095	CHEMBL202394	N=C(N)c1ccc2[nH]c(Cc3nc4c(F)cc(F)cc4[nH]3)nc2c1	6	8.222	0.9428	1	0	0	0	0	Training	8.222	8.12	-0.102	8.1197	-0.1023	0.0026	-0.2138	-0.2144
292	1100	CHEMBL254745	O=C1C(NS(=O)(=O)/C=C/c2ccc(Cl)s2)CCN1c1ccc(-c2ccccc2C(F)(F)F)cn1	6	8.222	0.6911	1	0	0	0	0	Training	8.222	7.7393	-0.4827	7.7384	-0.4836	0.0017	-1.0111	-1.0128
293	1102	CHEMBL204092	N=C(N)c1ccc2[nH]c(Cc3nc4cc(F)c(F)cc4[nH]3)nc2c1	6	8.222	0.9419	1	0	0	0	0	Training	8.222	8.1186	-0.1034	8.1183	-0.1037	0.0025	-0.2167	-0.2172
294	1105	CHEMBL186076	N=C(N)c1ccc2[nH]cc(C(CCc3ccccc3)C(=O)Nc3ccc(-n4cnc5ccccc54)cc3F)c2c1	6.1	8.215	0.6537	1	0	0	0	0	Training	8.215	7.6827	-0.5323	7.6818	-0.5332	0.0017	-1.1149	-1.1169
295	1106	CHEMBL245100	O=C(Nc1ccc(Cl)cc1)c1cc(Cl)ccc1NC(=O)c1scc(CN2CCOCC2)c1Cl	6.2	8.208	0.546	0	1	0	0	0	Training	8.208	8.1986	-0.0094	8.1986	-0.0094	0.0064	-0.0197	-0.0198
296	1107	CHEMBL403453	CS(=O)(=O)c1ccccc1-c1ccc(N2CCC(NS(=O)(=O)c3cc4cc(Cl)ccc4o3)C2=O)c(F)c1	6.2	8.208	1.16	0	0	0	0	0	Training	8.208	7.93	-0.278	7.928	-0.28	0.007	-0.5838	-0.5879
297	1115	CHEMBL235905	COc1ccc(-n2nc(C(F)(F)F)c3c2C(=O)N(c2ccc(N(C)C)cc2)CC3)cc1	6.31	8.2	0.8655	2	0	0	0	0	Training	8.2	8.5215	0.3215	8.5229	0.3229	0.0043	0.6742	0.6771
298	1116	CHEMBL458426	COc1ccc(-n2nc(C(F)(F)F)c3c2C(=O)N(c2ccc(C4(c5nccn5C)CC4)cc2)CC3)cc1	6.4	8.194	1.0793	2	0	0	0	0	Training	8.194	8.8449	0.6509	8.8482	0.6542	0.0051	1.3655	1.3725
299	1119	CHEMBL397310	COc1ccc(-n2nc(C(F)(F)F)cc2C(=O)NC2CCN(c3ccccc3CN3CCOCC3)CC2)cc1	6.6	8.18	0.7376	2	0	0	0	0	Training	8.18	8.3281	0.1481	8.3287	0.1487	0.0044	0.3105	0.3119
300	1120	CHEMBL236752	COc1ccc(-n2nc(N)c3c2C(=O)N(c2ccc(-c4ccccc4CN4CC[C@@H](O)C4)cc2)CC3)cc1	6.7	8.174	0.9163	2	0	0	0	0	Training	8.174	8.5983	0.4243	8.6002	0.4262	0.0044	0.8899	0.8938
301	1121	CHEMBL328577	CCOCC1(C(=O)Nc2ncc(-c3ccccc3S(N)(=O)=O)cn2)CC(c2cccc(C(=N)N)c2)=NO1.O=C(O)C(F)(F)F	6.8	8.167	0.8929	2	0	0	0	0	Training	8.167	8.5629	0.3959	8.5647	0.3977	0.0043	0.8304	0.834
302	1122	CHEMBL24674	CCOC(=O)c1cc(NC/C=C/c2cccc(C(=N)N)c2)ccc1OC1CCN(C(C)=N)CC1	6.8	8.167	0.6461	0	0	0	0	0	Training	8.167	7.1527	-1.0143	7.1502	-1.0168	0.0025	-2.1252	-2.1306
303	1124	CHEMBL399722	CN(C)CC(=O)N(C)c1ccc2c(c1)CCN2C(=O)c1cc(C(N)=O)nn1-c1ccc2onc(N)c2c1	6.8	8.167	0.8477	2	0	0	0	0	Training	8.167	8.4946	0.3276	8.496	0.329	0.0043	0.687	0.6899
304	1125	CHEMBL252650	COc1ccc(-n2nc(C(F)(F)F)cc2C(=O)Cc2ccc(-c3ccccc3S(N)(=O)=O)cc2F)cc1	6.9	8.161	0.7122	2	0	0	0	0	Training	8.161	8.2896	0.1286	8.2902	0.1292	0.0044	0.2698	0.271
305	1127	CHEMBL398979	CN(Cc1nccn1-c1ccc2c(c1)CCN2C(=O)c1cc(C(N)=O)nn1-c1ccc2onc(N)c2c1)S(C)(=O)=O	6.9	8.161	1.0651	2	0	0	0	0	Training	8.161	8.8234	0.6624	8.8267	0.6657	0.005	1.3896	1.3966
306	1128	CHEMBL191480	CC(C)N1CCC(NC(=O)c2cc3ccc(Cl)cc3n2Cc2cc(-c3ccc(Cl)s3)on2)CC1	7	8.155	0.6539	1	0	0	0	0	Training	8.155	7.683	-0.472	7.6822	-0.4728	0.0017	-0.9886	-0.9903
307	1130	CHEMBL70328	N=C(N)c1ccc(O)c(CCCNC(=O)c2ccc(-c3cccc(C(N)=O)c3)cc2)c1	7	8.155	0.2591	0	0	0	0	0	Prediction	8.155	6.5674	-1.5876	-	-	0.0034	-3.3279	-3.3279
308	1132	CHEMBL371820	CC(C)N1CCC(NC(=O)c2c(C#N)c3cc(S(C)(=O)=O)ccc3n2Cc2cc(-c3ccc(Cl)s3)on2)CC1	7	8.155	0.8255	1	0	0	0	0	Training	8.155	7.9425	-0.2125	7.9421	-0.2129	0.002	-0.445	-0.4459
309	1133	CHEMBL194486	c1ccc(-n2cnnn2)c(Cc2nc3c(NCCC4CCCCN4)nccc3o2)c1	7	8.155	0.9179	0	0	0	0	0	Training	8.155	7.5638	-0.5912	7.5614	-0.5936	0.0041	-1.2396	-1.2447
310	1136	CHEMBL365022	N=C(N)c1ccc2[nH]cc(C(Cc3cccnc3)C(=O)Nc3ccc(-n4cnc5ccccc54)cc3)c2c1	7	8.155	0.5274	1	0	0	0	0	Training	8.155	7.4917	-0.6633	7.4903	-0.6647	0.002	-1.3895	-1.3924
311	1138	CHEMBL139432	CN(C)S(=O)(=O)c1ccccc1-c1ccc(NC(=O)Cc2c[nH]c3ccc(C(=N)N)cc23)cc1	7	8.155	0.2777	1	0	0	0	0	Training	8.155	7.114	-1.041	7.1101	-1.0449	0.0038	-2.1825	-2.1908
312	1139	CHEMBL145839	O=C(Nc1ccc(Cl)cc1)c1cc(Cl)c(F)cc1NC(=O)c1sc2ccccc2c1Cl	7	8.155	0.5949	0	1	0	0	0	Training	8.155	8.2726	0.1176	8.2734	0.1184	0.0065	0.2469	0.2485
313	1140	CHEMBL188661	CC(C)N1CCC(NC(=O)c2cc3c(Cl)cccc3n2Cc2cc(-c3ccc(Cl)s3)on2)CC1	7	8.155	0.6793	1	0	0	0	0	Training	8.155	7.7214	-0.4336	7.7207	-0.4343	0.0017	-0.9081	-0.9097
314	1141	CHEMBL150063	O=C(Nc1ccc(Cl)cc1)c1ccccc1NC(=O)c1sc2ccccc2c1Cl	7	8.155	0.3702	0	1	0	0	0	Training	8.155	7.9327	-0.2223	7.9312	-0.2238	0.0067	-0.4667	-0.4698
315	1142	CHEMBL1221913	O=C(Nc1ccc(Cl)cn1)[C@H]1CN(CC(F)F)C[C@@H]1C(=O)Nc1ccc(-n2ccccc2=O)cc1F	7	8.155	0.9157	1	1	0	0	1	Training	8.155	8.3765	0.2215	8.3824	0.2274	0.026	0.4697	0.4823
316	1147	CHEMBL146641	Cc1ccc(C(=O)Nc2ccc(Cl)cc2)c(NC(=O)c2sc3ccccc3c2Cl)c1	7.2	8.143	0.3705	0	1	0	0	0	Training	8.143	7.9332	-0.2098	7.9318	-0.2112	0.0067	-0.4405	-0.4435
317	1151	CHEMBL196733	Cc1cc2oc(Cc3ccccc3-n3cncn3)nc2c(NCC(F)(F)c2cccc[n+]2[O-])n1	7.2	8.143	1.502	0	0	0	0	0	Training	8.143	8.4473	0.3043	8.4515	0.3085	0.0136	0.6411	0.6499
318	1152	CHEMBL395754	O=C(Nc1ccc(Cl)cc1)c1cc(Cl)ccc1NC(=O)c1sc(Cn2ccnc2)cc1Cl	7.2	8.143	0.5531	0	1	0	0	0	Training	8.143	8.2094	0.0664	8.2098	0.0668	0.0064	0.1393	0.1402
319	1154	CHEMBL391527	O=C(N[C@@H]1CCCC[C@@H]1NC(=O)c1ccc(Cl)s1)c1ccc(-n2ccccc2=O)cc1	7.3	8.137	0.596	0	1	0	0	0	Training	8.137	8.2743	0.1373	8.2752	0.1382	0.0065	0.2882	0.29
320	1155	CHEMBL25673	CC(=N)N1CCC(Oc2ccc(NC/C=C/c3cccc(C(=N)N)c3)cc2)CC1	7.5	8.125	0.5291	0	0	0	0	0	Training	8.125	6.9758	-1.1492	6.973	-1.152	0.0024	-2.4078	-2.4136
321	1156	CHEMBL441319	CCCNCc1sc(C(=O)Nc2ccc(Cl)cc2C(=O)Nc2ccc(Cl)cc2)c(Cl)c1CNCCC	7.5	8.125	0.3903	0	1	0	0	0	Training	8.125	7.9631	-0.1619	7.9621	-0.1629	0.0066	-0.3398	-0.3421
322	1157	CHEMBL237441	COc1ccc(-n2nc(C(=O)O)c3c2C(=O)N(c2ccc(-c4ccccc4CN4CC[C@@H](O)C4)cc2)CC3)cc1	7.6	8.119	0.9389	2	0	0	0	0	Training	8.119	8.6325	0.5135	8.6348	0.5158	0.0044	1.077	1.0818
323	1160	CHEMBL400016	O=C(N[C@H]1Cc2ccccc2[C@H]1NC(=O)c1ccc(-n2ccccc2=O)cc1)c1ccc2c(Cl)c[nH]c2c1	7.9	8.102	0.6683	1	0	0	0	0	Training	8.102	7.7048	-0.3972	7.7041	-0.3979	0.0017	-0.832	-0.8334
324	1163	CHEMBL422365	NC(=O)Cn1c(CN2CCN(S(=O)(=O)c3cc4ccc(Cl)cc4s3)CC2=O)cc2cnccc21	8	8.097	0.7784	1	0	0	0	0	Training	8.097	7.8713	-0.2257	7.8709	-0.2261	0.0018	-0.4727	-0.4736
325	1167	CHEMBL1221967	O=C(Nc1ccc(Cl)cn1)[C@H]1CN(CC(F)(F)F)C[C@@H]1C(=O)Nc1ccc(-n2ccccc2=O)cc1F	8	8.097	0.9159	1	1	0	0	1	Training	8.097	8.3768	0.2798	8.3843	0.2873	0.026	0.5933	0.6092
326	1168	CHEMBL277204	CCc1nc2c(N)c(OC3CCN(C(C)=N)CC3)ccc2n1Cc1ccc2ccc(C(=N)N)cc2c1	8	8.097	0.9143	0	0	0	0	0	Training	8.097	7.5584	-0.5386	7.5562	-0.5408	0.0041	-1.1294	-1.134
327	1169	CHEMBL309879	Cc1nccn1-c1cccc(Oc2cc(C(=O)O)cc(Oc3cc(C(=N)N)ccc3O)n2)c1	8	8.097	1.3214	1	0	0	1	0	Training	8.097	7.6018	-0.4952	7.5942	-0.5028	0.015	-1.0442	-1.0601
328	1170	CHEMBL343380	CCCNS(=O)(=O)c1ccccc1-c1ccc(NC(=O)Cc2c[nH]c3ccc(C(=N)N)cc23)cc1	8	8.097	0.2775	1	0	0	0	0	Training	8.097	7.1137	-0.9833	7.11	-0.987	0.0038	-2.0616	-2.0694
329	1173	CHEMBL557915	O=C(CN1CC[C@@H](NC(=O)c2ccc(Cl)s2)C1)Nc1ccc(-n2ccccc2=O)cc1F	8	8.097	0.7504	0	1	0	0	1	Prediction	8.097	7.608	-0.489	-	-	0.0253	-1.0364	-1.0364
330	1180	CHEMBL428899	O=C(N[C@H]1CCCC[C@H]1NC(=O)c1ccc2c(Cl)c[nH]c2c1)c1ccc(N2CCCC2=O)cc1	8.1	8.092	0.615	1	0	0	0	0	Training	8.092	7.6242	-0.4678	7.6233	-0.4687	0.0018	-0.9799	-0.9817
331	1181	CHEMBL252341	CN(C)Cc1ccccc1-c1ccc(-c2ccc3c(C(N)=O)nn(-c4ccc5onc(N)c5c4)c3c2F)c(F)c1	8.1	8.092	1.1004	2	0	0	0	1	Training	8.092	7.977	-0.115	7.9733	-0.1187	0.0311	-0.2444	-0.2523
332	1182	CHEMBL160515	N=C(N)c1cccc(-c2ccccc2C(=O)Nc2ccc(-c3ccccc3S(N)(=O)=O)cc2)c1.O=C(O)C(F)(F)F	8.2	8.086	0.2648	0	0	0	0	0	Training	8.086	6.576	-1.51	6.5709	-1.5151	0.0034	-3.1652	-3.1759
333	1183	CHEMBL395970	NCc1ccc(Cl)cc1CNC(=O)[C@@H]1CCCN1C(=O)[C@@H](CCc1ccc(O)cc1)NCC(=O)O	8.3	8.081	0.276	0	1	0	0	0	Training	8.081	7.7903	-0.2907	7.7882	-0.2928	0.0071	-0.6106	-0.615
334	1184	CHEMBL79529	Cc1cn(C)c(-c2cccc(Oc3cc(C(=O)O)cc(Oc4cc(C(=N)N)ccc4O)n3)c2)n1	8.4	8.076	1.3234	1	0	0	1	0	Training	8.076	7.6048	-0.4712	7.5976	-0.4784	0.015	-0.9936	-1.0087
335	1185	CHEMBL378221	COc1ccc(-n2nc(C#N)c(N)c2C(=O)Nc2ccc(-c3ccccc3S(C)(=O)=O)cc2F)cc1	8.4	8.076	0.9317	2	0	0	0	0	Training	8.076	8.6216	0.5456	8.624	0.548	0.0044	1.1443	1.1494
336	1187	CHEMBL246948	COc1ccc(-n2nc(C(F)(F)F)cc2C(=O)NC2CCN(c3ccccc3CN(C)C)CC2)cc1	8.8	8.056	0.5712	2	0	0	0	0	Training	8.056	8.0764	0.0204	8.0765	0.0205	0.005	0.0427	0.043
337	1192	CHEMBL309541	Cn1ccnc1-c1cccc(Oc2cc(C(=O)O)cc(Oc3cc(C(=N)N)ccc3O)n2)c1	9	8.046	1.3097	1	0	0	1	0	Training	8.046	7.5841	-0.4619	7.5771	-0.4689	0.0149	-0.9739	-0.9886
338	1196	CHEMBL71418	N=C(N)c1ccc(O)c(/C=C/CNC(=O)c2ccc(-c3cccc(S(N)(=O)=O)c3)cc2)c1	9	8.046	0.3488	0	0	0	0	0	Training	8.046	6.7031	-1.3429	6.6992	-1.3468	0.0029	-2.8143	-2.8224
339	1199	CHEMBL190694	CC(C)N1CCC(NC(=O)c2cc3cc(Br)ccc3n2Cc2cc(-c3ccc(Cl)s3)on2)CC1	9	8.046	0.6291	1	0	0	0	0	Training	8.046	7.6455	-0.4005	7.6448	-0.4012	0.0018	-0.8389	-0.8404
340	1200	CHEMBL364696	Cc1ccc2c(c1)cc(C(=O)NC1CCN(C(C)C)CC1)n2Cc1cc(-c2ccc(Cl)s2)on1	9	8.046	0.6097	1	0	0	0	0	Training	8.046	7.6161	-0.4299	7.6154	-0.4306	0.0018	-0.9003	-0.902
341	1205	CHEMBL601216	CS(=O)(=O)c1ccccc1-c1ccc(NC(=O)c2cc(C(F)(F)F)nn2-c2cccc(CNC(=O)CN)c2)c(F)c1	9	8.046	0.6801	2	0	0	0	0	Training	8.046	8.2411	0.1951	8.242	0.196	0.0045	0.4092	0.411
342	1206	CHEMBL1626802	C[N+](C)(C)CCCN1C(=O)[C@H]2[C@@H](C1=O)[C@@H]1CCCN1[C@H]2c1cc(-c2ccc(Cl)s2)on1	9	8.046	1.1038	1	0	0	0	0	Prediction	8.046	8.3635	0.3175	-	-	0.0039	0.6656	0.6656
343	1207	CHEMBL254746	CN(c1ccccc1-c1ccc(N2CCC(NS(=O)(=O)/C=C/c3ccc(Cl)s3)C2=O)nc1)S(C)(=O)=O	9.1	8.041	0.6945	1	0	0	0	0	Training	8.041	7.7444	-0.2966	7.7439	-0.2971	0.0017	-0.6212	-0.6223
344	1208	CHEMBL3314452	COc1ccc(-n2nc(C(N)=O)c3c2C(=O)N(c2ccc(C(C)(C)O)cc2)CC3)cc1	9.27	8.033	0.8186	2	0	0	0	0	Training	8.033	8.4506	0.4176	8.4524	0.4194	0.0043	0.8757	0.8794
345	1210	CHEMBL395728	O=C(O)CN1CCN(Cc2ccc3c(Cl)c(C(=O)Nc4ccc(Cl)cc4C(=O)Nc4ccc(Cl)cc4)sc3c2)CC1	9.5	8.022	0.4626	0	1	0	0	0	Training	8.022	8.0725	0.0505	8.0728	0.0508	0.0064	0.106	0.1067
346	1211	CHEMBL351830	N=C(N)c1cccc(-c2noc(C(F)(F)F)c2C(=O)Nc2ccc(-c3ccccc3S(N)(=O)=O)cc2)c1	9.5	8.022	0.7193	1	0	0	0	0	Training	8.022	7.7819	-0.2401	7.7815	-0.2405	0.0018	-0.5029	-0.5037
347	1212	CHEMBL237922	O=C(N[C@H]1CNC[C@H]1NC(=O)c1ccc(Cl)s1)c1ccc(-n2ccccc2=O)cc1	9.5	8.022	0.6556	0	1	0	0	0	Training	8.022	8.3644	0.3424	8.3667	0.3447	0.0066	0.7189	0.7237
348	1213	CHEMBL238301	COc1ccc(-n2nc(NC(=O)OC(C)(C)C)c3c2C(=O)N(c2ccc(-c4ccccc4CN4CC[C@@H](O)C4)cc2)CC3)cc1	9.6	8.018	0.9282	2	0	0	0	0	Training	8.018	8.6163	0.5983	8.619	0.601	0.0044	1.2549	1.2604
349	1215	CHEMBL327405	COCC1(C(=O)Nc2ncc(-c3ccccc3S(N)(=O)=O)cn2)CC(c2cccc(C(=N)N)c2)=NO1.O=C(O)C(F)(F)F	9.9	8.004	0.8928	2	0	0	0	0	Training	8.004	8.5628	0.5588	8.5652	0.5612	0.0043	1.1719	1.177
350	1216	CHEMBL440969	O=C(Nc1ccc(Cl)cc1)N[C@@H]1CCC[C@@H]1NC(=O)c1ccc(-n2ccccc2=O)cc1	10	8	0.5191	0	1	0	0	0	Training	8	8.1579	0.1579	8.159	0.159	0.0064	0.3316	0.3337
351	1219	CHEMBL436818	Cc1c(CN2CCN(C)CC2)sc(C(=O)Nc2ccc(Cl)cc2C(=O)Nc2ccc(Cl)cc2)c1Cl	10	8	0.4342	0	1	0	0	0	Training	8	8.0295	0.0295	8.0297	0.0297	0.0065	0.062	0.0624
352	1222	CHEMBL268129	COc1ccc(C2=NOC(CNS(C)(=O)=O)(C(=O)Nc3ccc(-c4ccccc4S(N)(=O)=O)cn3)C2)cc1	10	8	0.7776	1	0	0	0	0	Training	8	7.8701	-0.1299	7.8699	-0.1301	0.0018	-0.2721	-0.2726
353	1227	CHEMBL1221581	O=C(Nc1ccc(Cl)cc1)[C@H]1CN(CC(F)F)C[C@@H]1C(=O)Nc1ccc(-n2ccccc2=O)cc1F	10	8	0.7582	0	1	0	0	1	Prediction	8	7.6198	-0.3802	-	-	0.0253	-0.8058	-0.8058
354	1228	CHEMBL231750	CC(CNC(=O)c1ccc(-n2ccccc2=O)cc1)NC(=O)c1ccc2c(Cl)c[nH]c2c1	10	8	0.5509	1	0	0	0	0	Prediction	8	7.5272	-0.4728	-	-	0.002	-0.9904	-0.9904
355	1232	CHEMBL1221627	NS(=O)(=O)N1C[C@H](C(=O)Nc2ccc(Cl)cc2)[C@@H](C(=O)Nc2ccc(-n3ccccc3=O)cc2F)C1	10	8	0.8064	0	1	0	0	1	Training	8	7.6927	-0.3073	7.6848	-0.3152	0.0253	-0.6513	-0.6682
356	1233	CHEMBL1221674	CC(C)S(=O)(=O)N1C[C@H](C(=O)Nc2ccc(Cl)cc2)[C@@H](C(=O)Nc2ccc(-n3ccccc3=O)cc2F)C1	10	8	0.8036	0	1	0	0	1	Prediction	8	7.6885	-0.3115	-	-	0.0253	-0.6602	-0.6602
357	1237	CHEMBL72527	Cc1nc2c(Oc3cccc(C(=O)N(C)C)c3)nc(Oc3cc(C(=N)N)ccc3O)nc2n1Cc1ccccc1	10	8	1.6067	0	0	0	1	0	Training	8	7.5148	-0.4852	7.5045	-0.4955	0.0208	-1.026	-1.0478
358	1238	CHEMBL257037	O=C1CCCCN1c1ccc(N2CCCC(NS(=O)(=O)c3ccc4cc(Cl)ccc4c3)C2=O)c(F)c1	10	8	1.0327	0	0	0	0	0	Training	8	7.7375	-0.2625	7.7361	-0.2639	0.0053	-0.5508	-0.5538
359	1239	CHEMBL374796	CC(C)N(Cc1ccccn1)C(=O)[C@H](C)N1CC[C@H](NS(=O)(=O)c2ccc3cc(Cl)ccc3c2)C1=O	11	7.959	0.5926	1	0	0	0	0	Prediction	7.959	7.5903	-0.3687	-	-	0.0018	-0.7723	-0.7723
360	1240	CHEMBL139788	COc1ccc(-n2nc(C)cc2C(=O)Nc2ccc(-c3ccccc3S(N)(=O)=O)cc2)cc1	11	7.959	0.5321	2	0	0	0	0	Prediction	7.959	8.0172	0.0582	-	-	0.0053	0.1222	0.1222
361	1250	CHEMBL517748	COC(=O)NC1(c2ccc(N3CCc4c(C(F)(F)F)nn(-c5ccc(OC)cc5)c4C3=O)cc2)CC1	11	7.959	0.8991	2	0	0	0	0	Training	7.959	8.5723	0.6133	8.575	0.616	0.0043	1.2862	1.2918
362	1251	CHEMBL1221849	O=C(Nc1ccc(Cl)cc1)[C@H]1CN(Cc2cccs2)C[C@@H]1C(=O)Nc1ccc(-n2ccccc2=O)cc1F	11	7.959	0.7622	0	1	0	0	1	Training	7.959	7.6259	-0.3331	7.6172	-0.3418	0.0253	-0.7061	-0.7244
363	1254	CHEMBL198416	FC(F)(CNc1nccc2oc(Cc3ccccc3-n3cnnn3)nc12)C1CCCCN1	11	7.959	0.9821	0	0	0	0	0	Training	7.959	7.6609	-0.2981	7.6595	-0.2995	0.0047	-0.6252	-0.6282
364	1255	CHEMBL148687	Cc1cc(NC(=O)c2sc3ccccc3c2Cl)c(C(=O)Nc2ccc(Cl)cc2)cc1Cl	11	7.959	0.4167	0	1	0	0	0	Training	7.959	8.0031	0.0441	8.0034	0.0444	0.0065	0.0925	0.0931
365	1260	CHEMBL1221578	CCS(=O)(=O)N1C[C@H](C(=O)Nc2ccc(Cl)cc2)[C@@H](C(=O)Nc2ccc(-n3ccccc3=O)cc2F)C1	11	7.959	0.8036	0	1	0	0	1	Prediction	7.959	7.6885	-0.2705	-	-	0.0253	-0.5733	-0.5733
366	1262	CHEMBL254544	CN(C)C(=O)c1ccccc1-c1ccc(N2CCC(NS(=O)(=O)/C=C/c3ccc(Cl)s3)C2=O)nc1	11.8	7.928	0.6734	1	0	0	0	0	Training	7.928	7.7125	-0.2155	7.7121	-0.2159	0.0017	-0.4514	-0.4522
367	1263	CHEMBL48236	Cn1cncc1CCNC(=O)CN1CCN(S(=O)(=O)c2cc3ccc(Cl)cc3s2)CC1=O	12	7.921	0.7876	0	0	0	0	0	Training	7.921	7.3667	-0.5543	7.365	-0.556	0.0031	-1.1617	-1.1653
368	1264	CHEMBL185556	O=C(NC1CN(c2ccncc2)C1)c1cc2ccccc2n1Cc1cc(-c2ccc(Cl)s2)on1	12	7.921	0.7922	1	0	0	0	0	Training	7.921	7.8922	-0.0288	7.8921	-0.0289	0.0019	-0.0604	-0.0605
369	1266	CHEMBL198923	FC(F)(CNc1nccc2oc(Cc3cccc(Cl)c3)nc12)C1CCCCN1	12	7.921	0.8072	0	0	0	0	0	Training	7.921	7.3964	-0.5246	7.3947	-0.5263	0.0032	-1.0996	-1.1032
370	1267	CHEMBL252649	COc1ccc(-n2nc(C(F)(F)F)cc2C(=O)Cc2ccc(-c3ccccc3S(N)(=O)=O)cc2)cc1	12	7.921	0.5846	2	0	0	0	0	Training	7.921	8.0966	0.1756	8.0975	0.1765	0.005	0.3685	0.3703
371	1268	CHEMBL52205	Cc1c(F)c(Oc2cccc(C(=N)N)c2)nc(N(C)c2cccc(C(=N)N)c2)c1F	12	7.921	1.1141	0	0	0	0	0	Training	7.921	7.8606	-0.0604	7.8602	-0.0608	0.0063	-0.1268	-0.1276
372	1271	CHEMBL126575	Cc1c(F)c(Oc2cccc(C(=N)N)c2)cc(Oc2cccc(C(=N)N)c2)c1F	12	7.921	1.1284	0	0	0	0	0	Training	7.921	7.8822	-0.0388	7.882	-0.039	0.0066	-0.0814	-0.082
373	1272	CHEMBL221092	CN(C)Cc1ccccc1-c1ccc(N2CCc3c(C(F)(F)F)nn(-c4cccc(C#N)c4)c3C2=O)cc1	12	7.921	0.7708	2	0	0	0	0	Training	7.921	8.3783	0.4573	8.3802	0.4592	0.0043	0.959	0.9631
374	1274	CHEMBL71058	N=C(N)c1ccc(O)c(/C=C/CNC(=O)c2ccc(-c3ccc(S(N)(=O)=O)cc3)cc2)c1	12	7.921	0.3482	0	0	0	0	0	Prediction	7.921	6.7022	-1.2188	-	-	0.0029	-2.5543	-2.5543
375	1277	CHEMBL428920	Cc1sc(C(=O)Nc2ccc(Cl)cc2C(=O)Nc2ccc(Cl)cc2)c(Cl)c1CN1CCN(C)CC1	12	7.921	0.4268	0	1	0	0	0	Training	7.921	8.0183	0.0973	8.019	0.098	0.0065	0.2044	0.2057
376	1281	CHEMBL231749	O=C(NCCNC(=O)c1ccc2c(Cl)c[nH]c2c1)c1ccc(-n2ccccc2=O)cc1	13	7.886	0.5509	1	0	0	0	0	Training	7.886	7.5272	-0.3588	7.5265	-0.3595	0.002	-0.7516	-0.753
377	1284	CHEMBL49636	Cc1c(F)c(Oc2cccc(C(=N)N)c2)nc(Oc2cccc(C(=N)N)c2)c1F	13	7.886	1.3313	0	0	0	0	0	Prediction	7.886	8.1891	0.3031	-	-	0.0099	0.6374	0.6374
378	1288	CHEMBL79828	Cc1cn(-c2cccc(Oc3cc(C(=O)O)cc(Oc4cc(C(=N)N)ccc4O)n3)c2)cn1	13	7.886	1.3238	1	0	0	1	0	Prediction	7.886	7.6054	-0.2806	-	-	0.015	-0.5917	-0.5917
379	1292	CHEMBL231726	O=C(N[C@@H]1CCCC[C@@H]1CS(=O)(=O)c1ccc(-n2ccccc2=O)cc1)c1ccc2c(Cl)c[nH]c2c1	13	7.886	0.6301	1	0	0	0	0	Training	7.886	7.647	-0.239	7.6466	-0.2394	0.0018	-0.5006	-0.5015
380	1294	CHEMBL24915	CCc1nc2ccc(OC3CCN(C(C)=N)CC3)cc2n1C/C=C/c1cc(N)ccc1OC	13	7.886	0.8875	2	0	0	0	0	Training	7.886	8.5548	0.6688	8.5577	0.6717	0.0043	1.4025	1.4086
381	1298	CHEMBL233131	O=C(N[C@H]1CCCC[C@H]1NC(=O)c1cc2ccc(Cl)cc2[nH]1)c1ccc(-n2ccccc2=O)cc1	14	7.854	0.6368	1	0	0	0	0	Training	7.854	7.6571	-0.1969	7.6568	-0.1972	0.0018	-0.4123	-0.4131
382	1301	CHEMBL422844	Cc1ccc(NC(=O)c2scc(S(C)(=O)=O)c2Cl)c(C(=O)Nc2ccc(Cl)cc2)c1	14	7.854	0.475	0	1	0	0	0	Prediction	7.854	8.0912	0.2372	-	-	0.0064	0.4981	0.4981
383	1304	CHEMBL395196	COc1ccc(-n2nc(C(F)(F)F)cc2C(=O)NC2CCN(c3ccccc3S(C)(=O)=O)CC2)cc1	14	7.854	0.7007	2	0	0	0	0	Prediction	7.854	8.2722	0.4182	-	-	0.0044	0.8772	0.8772
384	1306	CHEMBL254338	CS(=O)(=O)Nc1ccccc1-c1ccc(N2CCC(NS(=O)(=O)/C=C/c3ccc(Cl)s3)C2=O)nc1	14	7.854	0.6913	1	0	0	0	0	Training	7.854	7.7396	-0.1144	7.7394	-0.1146	0.0017	-0.2397	-0.2401
385	1307	CHEMBL244664	CN(C)Cc1ccc2c(Cl)c(C(=O)Nc3ccc(Cl)cc3C(=O)Nc3ccc(Cl)cc3)sc2c1	14	7.854	0.4138	0	1	0	0	0	Prediction	7.854	7.9987	0.1447	-	-	0.0065	0.3038	0.3038
386	1308	CHEMBL194569	[O-][n+]1ccccc1C(F)(F)CNc1nccc2oc(Cc3ccccc3N3CN=CN3)nc12	14	7.854	1.4295	0	0	0	0	0	Training	7.854	8.3376	0.4836	8.3435	0.4895	0.0119	1.0181	1.0304
387	1311	CHEMBL182763	O=C(NC1CCN(c2ccncc2)CC1)c1cc2ccccc2n1Cc1cc(-c2ccc(Cl)s2)on1	14	7.854	0.7273	1	0	0	0	0	Training	7.854	7.794	-0.06	7.7939	-0.0601	0.0018	-0.1256	-0.1259
388	1312	CHEMBL363771	N=C(N)c1ccc2[nH]cc(C(CC3CC3)C(=O)Nc3ccc(-n4cnc5ccccc54)cc3)c2c1	14	7.854	0.469	1	0	0	0	0	Training	7.854	7.4033	-0.4507	7.4023	-0.4517	0.0023	-0.9442	-0.9463
389	1315	CHEMBL271711	CN(C)Cc1cn(-c2ccc(N3CCC(NS(=O)(=O)c4cc5ccc(Cl)cc5s4)C3=O)c(F)c2)cn1	14.7	7.833	1.0517	0	0	0	0	0	Training	7.833	7.7662	-0.0668	7.7658	-0.0672	0.0055	-0.1402	-0.141
390	1316	CHEMBL408933	C/C(=C\S(=O)(=O)NC1CCN(c2ccc(-n3ccc(CN(C)C)n3)cc2F)C1=O)c1ccc(Cl)s1	14.7	7.833	0.8597	0	0	0	0	0	Training	7.833	7.4758	-0.3572	7.4745	-0.3585	0.0036	-0.7488	-0.7515
391	1318	CHEMBL327986	Cc1cccc2c1cc(C(=O)NCc1nccc3ccccc13)n2Cc1cccc(C(=N)N)c1	15	7.824	0.3239	2	0	0	0	0	Training	7.824	7.7023	-0.1217	7.7014	-0.1226	0.0073	-0.2555	-0.2574
392	1321	CHEMBL217914	C[C@@H](C(=O)N1CCOCC1)N1CC[C@H](NS(=O)(=O)c2cc3ccc(Cl)cc3s2)C1=O	15	7.824	0.7704	0	0	0	0	0	Training	7.824	7.3407	-0.4833	7.3393	-0.4847	0.003	-1.0128	-1.0159
393	1323	CHEMBL149787	O=C(Nc1ccc(Cl)cc1)c1ccc(F)cc1NC(=O)c1sc2ccccc2c1Cl	15	7.824	0.4984	0	1	0	0	0	Training	7.824	8.1266	0.3026	8.1286	0.3046	0.0064	0.6353	0.6394
394	1328	CHEMBL1221534	CS(=O)(=O)N1C[C@H](C(=O)Nc2ccc(Cl)cc2)[C@@H](C(=O)Nc2ccc(-n3ccccc3=O)cc2F)C1	15	7.824	0.8036	0	1	0	0	1	Training	7.824	7.6885	-0.1355	7.685	-0.139	0.0253	-0.2872	-0.2947
395	1329	CHEMBL1222343	Cc1cccn(-c2ccc(NC(=O)[C@H]3CN(S(C)(=O)=O)C[C@@H]3C(=O)Nc3ccc(Cl)cc3)c(F)c2)c1=O	15	7.824	0.8176	0	1	0	0	1	Training	7.824	7.7097	-0.1143	7.7067	-0.1173	0.0253	-0.2423	-0.2486
396	1333	CHEMBL1684186	CN1CCCC1c1ccc(N2CC[C@H](NS(=O)(=O)/C=C/c3ccc(Cl)s3)C2=O)c(F)c1	15	7.824	0.7127	0	0	0	0	0	Training	7.824	7.2535	-0.5705	7.2519	-0.5721	0.0027	-1.1956	-1.1989
397	1335	CHEMBL404707	Cn1cnc(-c2ccc(N3CCC(NS(=O)(=O)c4ccc5cc(Cl)ccc5c4)C3=O)c(F)c2)c1	15.5	7.81	0.9529	0	0	0	0	0	Training	7.81	7.6168	-0.1932	7.6159	-0.1941	0.0044	-0.4053	-0.4071
398	1341	CHEMBL397251	NCc1ccc(Cl)cc1CNC(=O)CNC(=O)C(CCc1cccc[n+]1[O-])NCC(=O)O	16	7.796	0.4298	0	1	0	0	0	Prediction	7.796	8.0229	0.2269	-	-	0.0065	0.4763	0.4763
399	1344	CHEMBL429741	O=C1C(NS(=O)(=O)c2ccc3cc(Cl)ccc3c2)CCCN1c1ccc(N2CCCCC2)cc1F	16	7.796	0.7864	0	0	0	0	0	Prediction	7.796	7.3649	-0.4311	-	-	0.0031	-0.9035	-0.9035
400	1348	CHEMBL140349	Cc1cc(C(=O)Nc2ccc(-c3ccccc3S(N)(=O)=O)cc2)n(-c2ccc3nc(N)nc(N)c3c2)n1	16	7.796	0.8764	2	0	0	0	0	Training	7.796	8.538	0.742	8.5412	0.7452	0.0043	1.5561	1.5628
401	1349	CHEMBL345940	Nc1ccc(NC(=O)c2sc3ccccc3c2Cl)c(C(=O)Nc2ccc(Cl)cc2)c1	16	7.796	0.3975	0	1	0	0	0	Training	7.796	7.974	0.178	7.9752	0.1792	0.0066	0.3738	0.3763
402	1350	CHEMBL270431	O=C1C(NS(=O)(=O)/C=C/c2ccc(Cl)s2)CCN1c1ccc(-n2ccnc2CN2CCC(F)C2)cc1F	16.4	7.785	1.0808	0	0	0	0	0	Prediction	7.785	7.8102	0.0252	-	-	0.0059	0.0529	0.0529
403	1351	CHEMBL439054	O=C(N[C@H]1CCCC[C@H]1NC(=O)c1ccc2c(Cl)c[nH]c2c1)c1ccc(N2CCCCCC2=O)cc1	17	7.77	0.6132	1	0	0	0	0	Prediction	7.77	7.6214	-0.1486	-	-	0.0018	-0.3112	-0.3112
404	1352	CHEMBL230360	CCOC(=O)CN[C@H](CCc1ccc(O)cc1)C(=O)N1CCC[C@H]1C(=O)NCc1cc(Cl)ccc1CN	17	7.77	0.276	0	1	0	0	0	Training	7.77	7.7903	0.0203	7.7904	0.0204	0.0071	0.0425	0.0429
405	1354	CHEMBL1221626	CC(C)N1C[C@H](C(=O)Nc2ccc(Cl)cc2)[C@@H](C(=O)Nc2ccc(-n3ccccc3=O)cc2F)C1	17	7.77	0.7582	0	1	0	0	1	Training	7.77	7.6198	-0.1502	7.6159	-0.1541	0.0253	-0.3183	-0.3266
406	1355	CHEMBL1221629	O=C(Nc1ccc(Cl)cc1)[C@H]1CN(S(=O)(=O)CC(F)(F)F)C[C@@H]1C(=O)Nc1ccc(-n2ccccc2=O)cc1F	17	7.77	0.8036	0	1	0	0	1	Training	7.77	7.6885	-0.0815	7.6864	-0.0836	0.0253	-0.1727	-0.1772
407	1356	CHEMBL283901	CCc1nc2cc(OC3CCN(C(C)=N)CC3)ccc2n1Cc1ccc(-c2cccc(C(=N)N)c2)cc1	17	7.77	0.784	0	0	0	0	0	Training	7.77	7.3613	-0.4087	7.36	-0.41	0.0031	-0.8566	-0.8592
408	1358	CHEMBL173333	Nc1ncnc2cc(CN3CCN(Cc4nc5cc(Br)ccc5[nH]4)CC3=O)ccc12	17	7.77	1.0105	0	0	0	0	0	Training	7.77	7.7039	-0.0661	7.7036	-0.0664	0.005	-0.1387	-0.1394
409	1359	CHEMBL237923	O=C(N[C@H]1CNC[C@H]1NC(=O)c1ccc2c(Cl)c[nH]c2c1)c1ccc(-n2ccccc2=O)cc1	18	7.745	0.6941	1	0	0	0	0	Training	7.745	7.7438	-0.0012	7.7438	-0.0012	0.0017	-0.0025	-0.0025
410	1360	CHEMBL183426	CCN1CCC(NC(=O)c2cc3ccccc3n2Cc2cc(-c3ccc(Cl)s3)on2)CC1	18	7.745	0.609	1	0	0	0	0	Training	7.745	7.6151	-0.1299	7.6148	-0.1302	0.0018	-0.2721	-0.2726
411	1363	CHEMBL158689	COC(=O)Cn1c(CN2CCN(S(=O)(=O)c3cc4ccc(Cl)cc4s3)CC2=O)cc2cnccc21	18	7.745	0.7786	1	0	0	0	0	Prediction	7.745	7.8716	0.1266	-	-	0.0018	0.2652	0.2652
412	1364	CHEMBL275368	O=C1[C@@H](NS(=O)(=O)c2cc3ncccc3s2)CCN1Cc1cc2cc[nH]cc-2n1	18	7.745	0.833	1	0	0	0	0	Training	7.745	7.9539	0.2089	7.9543	0.2093	0.002	0.4376	0.4384
413	1366	CHEMBL244880	Cc1csc(C(=O)Nc2ccc(Cl)cc2C(=O)Nc2ccc(Cl)cc2)c1Cl	18	7.745	0.378	0	1	0	0	0	Training	7.745	7.9445	0.1995	7.9459	0.2009	0.0067	0.4189	0.4218
414	1367	CHEMBL402237	CS(=O)(=O)c1ccccc1-c1ccc(N2CCCC(NS(=O)(=O)c3cccc4ccc(Cl)cc34)C2=O)c(F)c1	18	7.745	0.8477	0	0	0	0	0	Training	7.745	7.4577	-0.2873	7.4566	-0.2884	0.0035	-0.6024	-0.6045
415	1369	CHEMBL190839	Cc1ccc2cc(C(=O)NC3CCN(C(C)C)CC3)n(Cc3cc(-c4ccc(Cl)s4)on3)c2c1	18	7.745	0.6096	1	0	0	0	0	Training	7.745	7.616	-0.129	7.6158	-0.1292	0.0018	-0.2702	-0.2707
416	1370	CHEMBL440755	O=C(c1cc2ccccc2n1Cc1cc(-c2ccc(Cl)s2)on1)N1CCC(Nc2ccncc2)CC1	18	7.745	0.7279	1	0	0	0	0	Training	7.745	7.7949	0.0499	7.795	0.05	0.0018	0.1046	0.1047
417	1373	CHEMBL146149	O=C(Nc1ccc(Cl)cc1)c1cccc(O)c1NC(=O)c1sc2ccccc2c1Cl	18	7.745	0.5545	0	1	0	0	0	Training	7.745	8.2115	0.4665	8.2145	0.4695	0.0064	0.9793	0.9856
418	1375	CHEMBL1221726	CCCS(=O)(=O)N1C[C@H](C(=O)Nc2ccc(Cl)cc2)[C@@H](C(=O)Nc2ccc(-n3ccccc3=O)cc2F)C1	18	7.745	0.8036	0	1	0	0	1	Training	7.745	7.6885	-0.0565	7.687	-0.058	0.0253	-0.1198	-0.1229
419	1376	CHEMBL26400	CC(=O)N1CCC(Oc2ccc(NC/C=C/c3cc(C(=N)N)ccc3O)cc2C(F)(F)F)CC1	18.5	7.733	0.6047	0	0	1	0	0	Training	7.733	6.0724	-1.6606	6.055	-1.678	0.0104	-3.4931	-3.5298
420	1377	CHEMBL119456	COc1ccc2ccc(S(=O)(=O)N(Cc3ccsc3)[C@H]3CCN(Cc4cccc(C(=N)N)c4)C3=O)cc2c1	19	7.721	0.6533	0	0	0	0	0	Training	7.721	7.1636	-0.5574	7.1622	-0.5588	0.0025	-1.1679	-1.1709
421	1381	CHEMBL421676	N=C(N)c1ccc(O)c(/C=C/CNC(=O)c2ccc(-c3c[nH]cn3)cc2)c1	19	7.721	0.4565	0	0	0	0	0	Training	7.721	6.866	-0.855	6.8638	-0.8572	0.0025	-1.7915	-1.796
422	1382	CHEMBL343602	Cc1cc(C(=O)Nc2ccc(-c3ccccc3S(N)(=O)=O)cc2)n(-c2cccc(C(N)=O)c2)n1	19	7.721	0.4509	2	0	0	0	0	Prediction	7.721	7.8944	0.1734	-	-	0.006	0.364	0.364
423	1384	CHEMBL248725	CN(C)Cc1ccccc1-c1ccc2c(c1)CCN2C(=O)c1cc(C(F)(F)F)nn1-c1ccc2onc(N)c2c1	19	7.721	0.8289	2	0	0	0	0	Training	7.721	8.4661	0.7451	8.4693	0.7483	0.0043	1.5626	1.5693
424	1386	CHEMBL429758	CS(=O)(=O)c1ccccc1-c1ccc(N2CCCC(NS(=O)(=O)c3ccc4cn[nH]c4c3)C2=O)c(F)c1	19	7.721	0.9347	0	0	0	0	0	Training	7.721	7.5892	-0.1318	7.5887	-0.1323	0.0043	-0.2763	-0.2775
425	1388	CHEMBL183398	COC(=O)[C@@H]1CCCCC1NC(=O)C(Cc1ccccc1)c1c[nH]c2ccc(C(=N)N)cc12	19	7.721	0.2339	1	0	0	0	0	Training	7.721	7.0477	-0.6733	7.0449	-0.6761	0.0042	-1.4119	-1.4178
426	1389	CHEMBL321314	COC(=O)CC1(C(=O)Nc2ccc(-c3ccccc3S(N)(=O)=O)nc2)CC(c2cccc(C(=N)N)c2)=NO1.O=C(O)C(F)(F)F	19	7.721	0.7462	1	0	0	0	0	Training	7.721	7.8226	0.1016	7.8228	0.1018	0.0018	0.2128	0.2132
427	1390	CHEMBL195428	CS(=O)(=O)O.N=C(N)N1CCc2ccc(OCC3(C(=O)O)CCN(c4ccncn4)CC3)cc2C1	19	7.721	0.6821	0	0	0	0	0	Training	7.721	7.2072	-0.5138	7.2058	-0.5152	0.0026	-1.0767	-1.0795
428	1392	CHEMBL255799	CS(=O)(=O)c1ccccc1-c1ccc(N2CCCC(NS(=O)(=O)c3ccc4onc(N)c4c3)C2=O)c(F)c1	19	7.721	1.1899	0	0	0	0	1	Training	7.721	7.0755	-0.6455	7.0558	-0.6652	0.0295	-1.3712	-1.413
429	1395	CHEMBL55770	N=C(N)c1cccc(OCCNC(=O)c2ccc(C(=O)N3CCCC3)cc2)c1	20	7.699	0.2932	0	0	0	0	0	Training	7.699	6.619	-1.08	6.6155	-1.0835	0.0032	-2.2637	-2.2709
430	1396	CHEMBL316628	COc1cc(C(=O)NCC2CCN(c3ccncc3)CC2)cc(OCCc2ccc(Cl)cc2Cl)c1Br	20	7.699	0.6259	0	0	0	0	0	Training	7.699	7.1222	-0.5768	7.1207	-0.5783	0.0025	-1.2086	-1.2116
431	1398	CHEMBL297371	COC(=O)[C@@H](CNC(=O)c1ccc(-c2ccccc2)cc1)Cc1cccc(C(=N)N)c1	20	7.699	0.1017	0	0	0	0	0	Training	7.699	6.3293	-1.3697	6.3227	-1.3763	0.0048	-2.8731	-2.887
432	1400	CHEMBL244049	CC1(C)OCC(COCc2csc(C(=O)Nc3ccc(Cl)cc3C(=O)Nc3ccc(Cl)cc3)c2Cl)O1	20	7.699	0.7376	0	1	1	0	0	Training	7.699	7.4707	-0.2283	7.4669	-0.2321	0.0166	-0.4817	-0.4898
433	1402	CHEMBL173480	CC(=N)N1CCC(Oc2ccc3cc(C(=O)NC(CC(=O)O)C(=O)O)n(Cc4ccc5ccc(C(=N)N)cc5c4)c3c2)CC1	20	7.699	0.6675	1	0	0	0	0	Training	7.699	7.7036	0.0046	7.7036	0.0046	0.0017	0.0096	0.0096
434	1406	CHEMBL68486	N=C(N)c1ccc(O)c(/C=C/CNC(=O)c2ccc(-c3ccc(C(N)=O)cc3)cc2)c1	20	7.699	0.2797	0	0	0	0	0	Prediction	7.699	6.5985	-1.1005	-	-	0.0033	-2.3066	-2.3066
435	1410	CHEMBL189949	CC(C)N1CCC(NC(=O)c2cc3cc(S(C)(=O)=O)ccc3n2Cc2cc(-c3ccc(Cl)s3)on2)CC1	20	7.699	0.6999	1	0	0	0	0	Prediction	7.699	7.7526	0.0536	-	-	0.0017	0.1122	0.1122
436	1415	CHEMBL49510	O=C(CN1CCN(S(=O)(=O)c2cc3ccc(Cl)cc3s2)CC1=O)NCCc1c[nH]cn1	21	7.678	0.7821	0	0	0	0	0	Prediction	7.678	7.3584	-0.3196	-	-	0.0031	-0.6698	-0.6698
437	1416	CHEMBL244879	CN1CCN(Cc2ccc3c(Cl)c(C(=O)Nc4ccc(Cl)cc4C(=O)Nc4ccc(Cl)cc4)sc3c2)CC1	21	7.678	0.4606	0	1	0	0	0	Training	7.678	8.0695	0.3915	8.072	0.394	0.0064	0.8218	0.8272
438	1417	CHEMBL1221792	O=C(Nc1ccc(Cl)cc1)[C@H]1CN(CCF)C[C@@H]1C(=O)Nc1ccc(-n2ccccc2=O)cc1F	21	7.678	0.758	0	1	0	0	1	Training	7.678	7.6195	-0.0585	7.618	-0.06	0.0253	-0.1239	-0.1271
439	1418	CHEMBL119964	COc1ccc2ccc(S(=O)(=O)N(Cc3cc[nH]n3)[C@H]3CCN(Cc4cccc(C(=N)N)c4)C3=O)cc2c1	21	7.678	0.7544	0	0	0	0	0	Training	7.678	7.3165	-0.3615	7.3155	-0.3625	0.0029	-0.7575	-0.7598
440	1419	CHEMBL45407	COC(=O)[C@H](Cc1cccc(C(=N)N)c1)[C@@H](CCc1ccccc1)NC(=O)c1ccc(-c2ccccc2)cc1	21	7.678	0.1017	0	0	0	0	0	Prediction	7.678	6.3293	-1.3487	-	-	0.0048	-2.8291	-2.8291
441	1420	CHEMBL144707	CCOC(=O)C(Oc1ccc2c(c1)CN(C(=N)N)CC2)c1ccc(OC2CCN(C(=N)c3ccc(OC)cc3)CC2)cc1	21	7.678	0.9014	0	0	0	0	0	Training	7.678	7.5389	-0.1391	7.5383	-0.1397	0.004	-0.2917	-0.2929
442	1425	CHEMBL357971	COc1cccc(C(=O)Nc2ccc(Cl)cc2)c1NC(=O)c1sc2ccccc2c1Cl	22	7.658	0.558	0	1	0	0	0	Prediction	7.658	8.2168	0.5588	-	-	0.0064	1.1731	1.1731
443	1426	CHEMBL147573	CCOC(=O)COc1cccc(C(=O)Nc2ccc(Cl)cc2)c1NC(=O)c1sc2ccccc2c1Cl	22	7.658	0.5592	0	1	0	0	0	Training	7.658	8.2186	0.5606	8.2222	0.5642	0.0064	1.1769	1.1845
444	1428	CHEMBL333678	COc1ccc2ccc(S(=O)(=O)N(C)[C@H]3CCN(Cc4cccc(C(=N)N)c4)C3=O)cc2c1	22	7.658	0.6527	0	0	0	0	0	Prediction	7.658	7.1627	-0.4953	-	-	0.0025	-1.0378	-1.0378
445	1430	CHEMBL316053	Nc1nccc2ccc(CN3CC[C@H](NS(=O)(=O)c4cc5ncccc5s4)C3=O)cc12	22	7.658	0.8268	0	0	0	0	0	Training	7.658	7.426	-0.232	7.4253	-0.2327	0.0034	-0.4862	-0.4879
446	1431	CHEMBL1221489	Cc1cc(-n2ccccc2=O)ccc1NC(=O)[C@H]1CN(S(C)(=O)=O)C[C@@H]1C(=O)Nc1ccc(Cl)cc1	22	7.658	0.622	0	1	0	0	1	Training	7.658	7.4138	-0.2442	7.4074	-0.2506	0.0257	-0.5176	-0.5313
447	1432	CHEMBL185330	N=C(N)c1ccc2scc(C3(C(=O)Nc4ccc(-n5cnc6ccccc65)cc4)CC3)c2c1.O=C(O)C(F)(F)F	22	7.658	0.504	0	0	0	0	0	Training	7.658	6.9378	-0.7202	6.9361	-0.7219	0.0024	-1.5089	-1.5126
448	1436	CHEMBL211853	COc1ccc(-n2nc(CN)c3ncn(-c4ccc(-c5ccccc5S(N)(=O)=O)cc4)c(=O)c32)cc1	22	7.658	1.1284	0	0	0	0	0	Training	7.658	7.8822	0.2242	7.8837	0.2257	0.0066	0.4707	0.4738
449	1437	CHEMBL1221580	COC(=O)N1C[C@H](C(=O)Nc2ccc(Cl)cc2)[C@@H](C(=O)Nc2ccc(-n3ccccc3=O)cc2F)C1	22	7.658	0.8024	0	1	0	0	1	Prediction	7.658	7.6867	0.0287	-	-	0.0253	0.0608	0.0608
450	1440	CHEMBL233806	O=C(N[C@H]1CCCC[C@@H]1NC(=O)c1ccc(Cl)s1)c1ccc(-n2ccccc2=O)cc1	23	7.638	0.596	0	1	0	0	0	Training	7.638	8.2743	0.6363	8.2784	0.6404	0.0065	1.3358	1.3445
451	1441	CHEMBL82456	Cc1c(F)c(Oc2cccc(C(=O)N(C)C)c2)nc(Oc2cc(C(=N)N)cc(O)c2O)c1F	23	7.638	1.7163	0	0	0	1	0	Prediction	7.638	7.6806	0.0426	-	-	0.0231	0.0902	0.0902
452	1442	CHEMBL350963	O=C1CN(S(=O)(=O)c2ccc(-c3ccc(Cl)s3)s2)CCN1Cc1cc2c[nH]ccc-2n1	23	7.638	0.8386	1	0	0	0	0	Training	7.638	7.9624	0.3244	7.963	0.325	0.002	0.6794	0.6808
453	1443	CHEMBL394039	COc1ccc(-n2nc(C(N)=O)c3c2C(=O)N(C2CCN(c4ccccc4CN(C)C(C)=O)CC2)CC3)cc1	23	7.638	0.8641	2	0	0	0	0	Training	7.638	8.5194	0.8814	8.5232	0.8852	0.0043	1.8484	1.8563
454	1446	CHEMBL272736	CS(=O)(=O)c1ccccc1-c1ccc(N2CCCC(NS(=O)(=O)c3ccc(Cl)cc3)C2=O)c(F)c1	23	7.638	0.8298	0	0	0	0	0	Training	7.638	7.4306	-0.2074	7.4299	-0.2081	0.0034	-0.4348	-0.4363
455	1447	CHEMBL48965	COc1c(F)c(Oc2cccc(C(=N)N)c2)nc(Oc2cccc(C(=N)N)c2)c1F	23	7.638	1.5857	0	0	0	1	0	Training	7.638	7.4831	-0.1549	7.4798	-0.1582	0.0203	-0.3276	-0.3344
456	1450	CHEMBL541659	Cc1cccc2c1cc(C(=O)NCc1ccc([N+](C)(C)Cc3ccccc3)cc1)n2Cc1cccc(C(=N)N)c1.O=C([O-])C(F)(F)F	23	7.638	0.3893	1	0	0	0	0	Prediction	7.638	7.2828	-0.3552	-	-	0.0028	-0.7444	-0.7444
457	1451	CHEMBL102502	N=C(N)c1cccc(N2CCCCN(C3CCN(S(=O)(=O)c4ccccc4)CC3)C2=O)c1.O=C(O)C(F)(F)F	24	7.62	0.6319	0	0	0	0	0	Training	7.62	7.1313	-0.4887	7.13	-0.49	0.0025	-1.024	-1.0266
458	1452	CHEMBL541405	C[N+](C)(C)c1ccc(CNC(=O)c2cc3c(Br)cccc3n2Cc2cccc(C(=N)N)c2)cc1.O=C([O-])C(F)(F)F	24	7.62	0.4165	1	0	0	0	0	Training	7.62	7.3239	-0.2961	7.3231	-0.2969	0.0026	-0.6204	-0.622
459	1453	CHEMBL424036	N=C(N)c1cccc(Oc2nc(Oc3cccc(C(=N)N)c3)c(F)cc2F)c1	24	7.62	1.3138	0	0	0	0	0	Training	7.62	8.1626	0.5426	8.1679	0.5479	0.0096	1.141	1.1521
460	1455	CHEMBL342806	O=C(Nc1ccc(Cl)cc1)c1cccc(Cl)c1NC(=O)c1sc2ccccc2c1Cl	24	7.62	0.4531	0	1	0	0	0	Training	7.62	8.0581	0.4381	8.061	0.441	0.0065	0.9198	0.9258
461	1456	CHEMBL1221537	CS(=O)(=O)N1C[C@H](C(=O)Nc2ccc(Cl)cc2)[C@@H](C(=O)Nc2ccc(N3CCOCC3=O)cc2)C1	24	7.62	0.8111	0	1	0	0	0	Training	7.62	8.5996	0.9796	8.6069	0.9869	0.0074	2.0576	2.0729
462	1457	CHEMBL221153	C[C@@H](C(=O)N1CCOCC1)N1CC[C@H](NS(=O)(=O)c2ccc(-c3ccc(Cl)s3)nc2)C1=O	24	7.62	0.9352	0	0	0	0	0	Training	7.62	7.59	-0.03	7.5899	-0.0301	0.0043	-0.0629	-0.0632
463	1458	CHEMBL245098	Cc1cc(Cl)c(C(=O)Nc2ccc(Cl)cc2C(=O)Nc2ccc(Cl)cc2)s1	24	7.62	0.3753	0	1	0	0	0	Prediction	7.62	7.9405	0.3205	-	-	0.0067	0.6728	0.6728
464	1460	CHEMBL172928	Nc1ncnc2cc(CN3CCN(Cc4cc5cc(Cl)ccc5[nH]4)CC3=O)ccc12	24	7.62	0.8327	0	0	0	0	0	Prediction	7.62	7.435	-0.185	-	-	0.0034	-0.3879	-0.3879
465	1462	CHEMBL1221579	O=C(Nc1ccc(Cl)cc1)[C@H]1CN(CCO)C[C@@H]1C(=O)Nc1ccc(-n2ccccc2=O)cc1F	24	7.62	0.758	0	1	0	0	1	Training	7.62	7.6195	-0.0005	7.6195	-0.0005	0.0253	-0.001	-0.001
466	1465	CHEMBL277979	N/C(=N/O)N1CCC(CNC(=O)[C@@H]2CC[C@H]3CN(C(=O)CC(c4ccccc4)c4ccccc4)CC(=O)N32)CC1	25	7.602	0.6259	0	0	0	0	0	Training	7.602	7.1222	-0.4798	7.121	-0.481	0.0025	-1.0053	-1.0078
467	1466	CHEMBL329681	Cc1cccc2c1cc(C(=O)NCC1CCN(C(=N)N)CC1)n2Cc1cccc(C(=N)N)c1	25	7.602	0.346	1	0	0	0	0	Prediction	7.602	7.2173	-0.3847	-	-	0.0031	-0.8063	-0.8063
468	1468	CHEMBL419049	COc1ccc2ccc(S(=O)(=O)N(CC(N)=O)[C@H]3CCN(Cc4cccc(C(=N)N)c4)C3=O)cc2c1	25	7.602	0.6535	0	0	0	0	0	Prediction	7.602	7.1639	-0.4381	-	-	0.0025	-0.9179	-0.9179
469	1469	CHEMBL191509	COc1cc(C(=O)NCC2CCN(c3ccncc3)CC2)cc(OCCc2ccc(Cl)cc2)c1Cl	25	7.602	0.6105	0	0	0	0	0	Training	7.602	7.0989	-0.5031	7.0976	-0.5044	0.0025	-1.0541	-1.0567
470	1470	CHEMBL190386	Cc1cccc2c1cc(C(=O)NC1CCN(C(C)C)CC1)n2CC(=O)Nc1ccc(C(=N)N)cc1	25	7.602	0.2853	1	0	0	0	0	Training	7.602	7.1255	-0.4765	7.1237	-0.4783	0.0037	-0.999	-1.0027
471	1474	CHEMBL418849	COc1ccc(C(=N)N2CCC(Oc3ccc(C(Oc4ccc5c(c4)CN(C(=N)N)CC5)C(=O)O)cc3)CC2)cc1	26	7.585	0.9014	0	0	0	0	0	Training	7.585	7.5389	-0.0461	7.5387	-0.0463	0.004	-0.0967	-0.0971
472	1475	CHEMBL310373	N=C(N)c1ccc(O)c(Oc2cc(C(=O)O)cc(Oc3cccc(-n4ccnc4)c3)n2)c1	26	7.585	1.3101	1	0	0	1	0	Training	7.585	7.5847	-0.0003	7.5847	-0.0003	0.0149	-0.0007	-0.0007
473	1476	CHEMBL85757	N=C(N)c1cccc(CN2CC[C@H](NS(=O)(=O)c3cc4ncccc4s3)C2=O)c1	26	7.585	0.7156	0	0	0	0	0	Training	7.585	7.2578	-0.3272	7.2569	-0.3281	0.0028	-0.6856	-0.6874
474	1478	CHEMBL146184	O=C(Nc1ccc(Cl)cc1)c1ccc(Cl)cc1NC(=O)c1sc2ccccc2c1Cl	26	7.585	0.4145	0	1	0	0	0	Training	7.585	7.9997	0.4147	8.0025	0.4175	0.0065	0.8707	0.8765
475	1480	CHEMBL359219	O=C(Nc1cccc(F)c1C(=O)Nc1ccc(Cl)cc1)c1sc2ccccc2c1Cl	26	7.585	0.5453	0	1	0	0	0	Training	7.585	8.1976	0.6126	8.2015	0.6165	0.0064	1.286	1.2943
476	1481	CHEMBL96650	N=C(N)c1cccc(CNC(=O)c2c(Br)c3ccccc3n2Cc2cccc(C(=N)N)c2)c1	26	7.585	0.3709	1	0	0	0	0	Training	7.585	7.255	-0.33	7.254	-0.331	0.0029	-0.6917	-0.6937
477	1483	CHEMBL272115	CS(=O)(=O)c1ccccc1-c1ccc(N2CCCC(NS(=O)(=O)c3ccc(-c4ccon4)s3)C2=O)c(F)c1	26	7.585	1.1192	0	0	0	0	0	Training	7.585	7.8683	0.2833	7.8701	0.2851	0.0064	0.5947	0.5986
478	1484	CHEMBL254620	Cc1nn(-c2ccc3onc(N)c3c2)c2c(F)c(-c3ccc(N4CCCCC4=O)cc3F)ccc12	26	7.585	1.3079	0	0	0	0	0	Prediction	7.585	8.1537	0.5687	-	-	0.0095	1.1958	1.1958
479	1487	CHEMBL558833	O=C(CN1C[C@H](CO)[C@@H](NC(=O)c2ccc(Cl)s2)C1)Nc1ccc(-n2ccccc2=O)cc1F	27	7.569	0.775	0	1	1	0	1	Training	7.569	6.6275	-0.9415	6.5934	-0.9756	0.035	-2.0055	-2.0783
480	1488	CHEMBL180695	O=C(NC1CCN(C2CC2)CC1)c1cc2ccccc2n1Cc1cc(-c2ccc(Cl)s2)on1	27	7.569	0.6199	1	0	0	0	0	Training	7.569	7.6316	0.0626	7.6317	0.0627	0.0018	0.131	0.1313
481	1489	CHEMBL218265	CCN(Cc1ccncc1)C(=O)[C@H](C)N1CC[C@H](NS(=O)(=O)c2ccc3cc(Cl)ccc3c2)C1=O	27	7.569	0.562	0	0	0	0	0	Prediction	7.569	7.0255	-0.5435	-	-	0.0024	-1.1387	-1.1387
482	1494	CHEMBL92836	N=C(N)c1cccc(COC(=O)c2cc3ccccc3n2Cc2cccc(C(=N)N)c2)c1	28	7.553	0.3091	1	0	0	0	0	Training	7.553	7.1615	-0.3915	7.1601	-0.3929	0.0035	-0.8207	-0.8236
483	1495	CHEMBL146940	CCOC(=O)C(Oc1ccc2c(c1)CN(C(=N)N)CC2)c1ccc(OC2CCN(C(=N)N)CC2)cc1	28	7.553	0.6603	0	0	0	0	0	Training	7.553	7.1742	-0.3788	7.1732	-0.3798	0.0026	-0.7937	-0.7957
484	1497	CHEMBL257453	CS(=O)(=O)c1ccccc1-c1ccc(N2CCCC(NS(=O)(=O)c3cnc4ccccc4c3)C2=O)c(F)c1	28	7.553	0.9351	0	0	0	0	0	Training	7.553	7.5898	0.0368	7.59	0.037	0.0043	0.0773	0.0776
485	1498	CHEMBL306300	C[N+](C)(C)c1ccc(CNC(=O)c2cc3cc(O)ccc3n2Cc2cccc(C(=N)N)c2)cc1.O=C([O-])C(F)(F)F	28	7.553	0.4957	1	0	0	0	0	Prediction	7.553	7.4437	-0.1093	-	-	0.0022	-0.2289	-0.2289
486	1499	CHEMBL147171	CNCc1ccccc1-n1nc(C(F)(F)F)cc1C(=O)Nc1ccc(-c2ccccc2S(C)(=O)=O)cc1F	28	7.553	0.6843	2	0	0	0	0	Training	7.553	8.2474	0.6944	8.2506	0.6976	0.0045	1.4565	1.4631
487	1500	CHEMBL1221536	CC(=O)N1C[C@H](C(=O)Nc2ccc(Cl)cc2)[C@@H](C(=O)Nc2ccc(-n3ccccc3=O)cc2F)C1	28	7.553	0.7958	0	1	0	0	1	Training	7.553	7.6767	0.1237	7.6799	0.1269	0.0253	0.2622	0.269
488	1504	CHEMBL403291	O=C1C(NS(=O)(=O)c2ccc3cc(Cl)ccc3c2)CCCN1c1ccc(-c2ccncc2)cc1F	28	7.553	0.7845	0	0	0	0	0	Prediction	7.553	7.3621	-0.1909	-	-	0.0031	-0.4002	-0.4002
489	1505	CHEMBL342490	Cc1cc(C(=O)Nc2ccc(-c3ccccc3S(N)(=O)=O)cc2)n(-c2ccc3[nH]nc(N)c3c2)n1	29	7.538	0.6688	2	0	0	0	0	Training	7.538	8.224	0.686	8.2271	0.6891	0.0046	1.4388	1.4454
490	1506	CHEMBL395366	COc1ccc(-n2nc(C(F)(F)F)cc2C(=O)NC2CCN(c3ccccc3CN3CCCC3)CC2)cc1	29	7.538	0.5712	2	0	0	0	0	Training	7.538	8.0764	0.5384	8.0791	0.5411	0.005	1.1295	1.1352
491	1512	CHEMBL271088	C/C(=C\S(=O)(=O)NC1CCN(c2ccc(-n3cnc(CN(C)C)c3)cc2F)C1=O)c1ccc(Cl)s1	29.3	7.533	0.9398	0	0	0	0	0	Training	7.533	7.597	0.064	7.5972	0.0642	0.0043	0.1341	0.1347
492	1514	CHEMBL366855	COC(=O)CCCN(c1ccc2c(c1)nc(C)n2Cc1ccc2ccc(C(=N)N)cc2c1)C1CCN(C(C)=N)CC1	30	7.523	0.5636	0	0	0	0	0	Prediction	7.523	7.0279	-0.4951	-	-	0.0024	-1.0372	-1.0372
493	1515	CHEMBL344281	CCOC(=O)C(Oc1ccc2c(c1)CN(C(=N)N)CC2)c1ccc(OC2CCN(C(C)=N)CC2)cc1	30	7.523	0.7153	0	0	0	0	0	Training	7.523	7.2574	-0.2656	7.2567	-0.2663	0.0028	-0.5566	-0.5581
494	1516	CHEMBL172413	N=C(N)c1ccc(-n2ccc3ccc(NCc4ccc5ccc(C(=N)N)cc5c4)cc32)cc1	30	7.523	0.2729	0	0	0	0	0	Training	7.523	6.5883	-0.9347	6.5852	-0.9378	0.0033	-1.9593	-1.9658
495	1517	CHEMBL314535	CC(=N)N1CC[C@H](Oc2ccc(C(Cc3ccc4ccc(C(=N)N)cc4c3)C(=O)O)cc2)C1.Cl.Cl	30	7.523	0.5506	0	0	0	0	0	Training	7.523	7.0083	-0.5147	7.007	-0.516	0.0024	-1.0784	-1.081
496	1518	CHEMBL147631	CCOC(=O)C(Oc1ccc2c(c1)CN(C(=N)N)CC2)c1ccc(OC2CCN(C(=N)CC)CC2)cc1	30	7.523	0.7153	0	0	0	0	0	Training	7.523	7.2574	-0.2656	7.2567	-0.2663	0.0028	-0.5566	-0.5581
497	1520	CHEMBL147982	Cc1ccc(NC(=O)c2sc3ccccc3c2Cl)c(C(=O)Nc2ccccn2)c1	30	7.523	0.4505	1	0	0	0	0	Training	7.523	7.3753	-0.1477	7.375	-0.148	0.0024	-0.3094	-0.3101
498	1523	CHEMBL118156	COc1ccc2ccc(S(=O)(=O)N(Cc3ccccn3)[C@H]3CCN(Cc4cccc(C(=N)N)c4)C3=O)cc2c1	31	7.509	0.7382	0	0	0	0	0	Training	7.509	7.292	-0.217	7.2914	-0.2176	0.0029	-0.4547	-0.456
499	1524	CHEMBL90741	N=C(N)c1cccc(CN2CC[C@H](NS(=O)(=O)c3cc4nc(Cl)ccc4s3)C2=O)c1	31	7.509	0.8191	0	0	0	0	0	Training	7.509	7.4144	-0.0946	7.4141	-0.0949	0.0033	-0.1983	-0.199
500	1525	CHEMBL1222284	CS(=O)(=O)N1C[C@H](C(=O)Nc2ccc(Cl)cc2)[C@@H](C(=O)Nc2c(F)cc(-n3ccccc3=O)cc2F)C1	31	7.509	0.9942	0	1	0	0	1	Training	7.509	7.9768	0.4678	7.9891	0.4801	0.0257	0.9917	1.0179
501	1533	CHEMBL232108	O=C(N[C@H]1CCC[C@H]1NC(=O)c1cc2ccc(Cl)cc2s1)c1ccc(-n2ccccc2=O)cc1	34	7.469	0.5806	0	0	0	0	0	Training	7.469	7.0537	-0.4153	7.0527	-0.4163	0.0024	-0.8702	-0.8723
502	1536	CHEMBL1221793	O=C(Nc1ccc(Cl)cc1)[C@H]1CN(Cc2ccncc2)C[C@@H]1C(=O)Nc1ccc(-n2ccccc2=O)cc1F	34	7.469	0.814	0	1	0	0	1	Training	7.469	7.7042	0.2352	7.7103	0.2413	0.0253	0.4986	0.5115
503	1537	CHEMBL1160791	N=C(N)c1cccc(N2CCCCN(C3CCN(S(=O)(=O)c4ccccc4N)CC3)C2=O)c1.O=C(O)C(F)(F)F.O=C(O)C(F)(F)F	34	7.469	0.7036	0	0	0	0	0	Training	7.469	7.2397	-0.2293	7.2391	-0.2299	0.0027	-0.4805	-0.4818
504	1539	CHEMBL48827	CCOC(=O)c1cc(Oc2cccc(C(=N)N)c2)nc(Oc2cccc(C(=N)N)c2)c1	34	7.469	0.9457	1	0	0	0	0	Training	7.469	8.1243	0.6553	8.126	0.657	0.0026	1.3732	1.3767
505	1540	CHEMBL116378	COc1ccc2ccc(S(=O)(=O)N(Cc3cccs3)[C@H]3CCN(Cc4cccc(C(=N)N)c4)C3=O)cc2c1	34	7.469	0.6589	0	0	0	0	0	Prediction	7.469	7.1721	-0.2969	-	-	0.0026	-0.6221	-0.6221
506	1541	CHEMBL282260	CCc1nc2ccc(OC3CCN(C(C)=N)CC3)cc2n1Cc1cccc(-c2cccc(C(=N)N)c2)c1	34	7.469	0.7821	0	0	0	0	0	Prediction	7.469	7.3584	-0.1106	-	-	0.0031	-0.2317	-0.2317
507	1542	CHEMBL17680	Nc1ccc(CNC(=O)[C@@H]2CC[C@H]3CN(S(=O)(=O)CC(c4ccccc4)c4ccccc4)CC(=O)N32)cn1	35	7.456	0.6624	0	0	0	0	0	Training	7.456	7.1774	-0.2786	7.1767	-0.2793	0.0026	-0.5838	-0.5853
508	1543	CHEMBL594516	CNC(=O)c1ccc(N2CC[C@H](NS(=O)(=O)/C=C/c3ccc(Cl)s3)C2=O)c(F)c1	35	7.456	0.7171	0	0	0	0	0	Training	7.456	7.2601	-0.1959	7.2596	-0.1964	0.0028	-0.4105	-0.4116
509	1546	CHEMBL393972	O=C(N[C@H]1CCC[C@H]1NC(=O)c1ccc(Cl)cc1)c1ccc(-n2ccccc2=O)cc1	36	7.444	0.5199	0	0	0	0	0	Prediction	7.444	6.9619	-0.4821	-	-	0.0024	-1.0102	-1.0102
510	1547	CHEMBL183417	N=C(N)c1ccc2[nH]cc(C(CC(=O)Nc3ccc(-n4cnc5ccccc54)cc3)Cc3ccccc3)c2c1	36	7.444	0.4681	0	0	0	0	0	Training	7.444	6.8835	-0.5605	6.8821	-0.5619	0.0025	-1.1744	-1.1773
511	1548	CHEMBL418958	Cc1c(S(=O)(=O)N[C@H]2CCN(Cc3cccc(C(=N)N)c3)C2=O)sc2ccc(Cl)cc12	36	7.444	0.6326	0	0	0	0	0	Training	7.444	7.1323	-0.3117	7.1315	-0.3125	0.0025	-0.6531	-0.6547
512	1550	CHEMBL432391	O=C(NCC1CCN(c2ccncc2)CC1)c1ccc(F)c(OCCc2ccc(Cl)cn2)c1	37	7.432	0.6273	0	0	0	0	0	Training	7.432	7.1243	-0.3077	7.1235	-0.3085	0.0025	-0.6447	-0.6463
513	1552	CHEMBL72350	N=C(N)c1ccc(O)c(/C=C/CNC(=O)c2ccc(-c3ccccn3)s2)c1	37	7.432	0.425	0	0	0	0	0	Training	7.432	6.8183	-0.6137	6.8167	-0.6153	0.0026	-1.2859	-1.2892
514	1553	CHEMBL138813	Cc1cc(C(=O)Nc2ccc(-c3ccccc3S(N)(=O)=O)cc2)n(-c2cccc(Cl)c2)n1	37	7.432	0.4561	2	0	0	0	0	Training	7.432	7.9023	0.4703	7.9051	0.4731	0.0059	0.9871	0.9929
515	1556	CHEMBL233541	O=C(N[C@H]1CCCC[C@H]1NC(=O)c1ccc(Cl)cc1)c1ccc(-n2ccccc2=O)cc1	37	7.432	0.5199	0	0	0	0	0	Training	7.432	6.9619	-0.4701	6.9607	-0.4713	0.0024	-0.985	-0.9874
516	1561	CHEMBL302064	N=C(N)c1ccc(O)c(CCCNC(=O)c2ccc(-c3cccnc3)cc2)c1	38	7.42	0.285	0	0	0	0	0	Training	7.42	6.6066	-0.8134	6.6039	-0.8161	0.0032	-1.705	-1.7105
517	1562	CHEMBL314754	N=C(N)c1cccc(CN2CC[C@H](NS(=O)(=O)c3cc4c(Cl)nccc4s3)C2=O)c1	39	7.409	0.7877	0	0	0	0	0	Training	7.409	7.3669	-0.0421	7.3668	-0.0422	0.0031	-0.0882	-0.0885
518	1566	CHEMBL95148	O=C(NCC1CCN(c2ccncc2)CC1)c1ccc(F)c(OCCc2ccc(Cl)cc2)c1	39.81	7.4	0.5185	0	0	0	0	0	Training	7.4	6.9597	-0.4403	6.9587	-0.4413	0.0024	-0.9224	-0.9247
519	1567	CHEMBL330141	O=C(NCC1CCN(c2ccncc2)CC1)c1ccc(Cl)c(OCCc2ccc(Cl)cc2Cl)c1	39.81	7.4	0.4665	0	0	0	0	0	Training	7.4	6.8811	-0.5189	6.8798	-0.5202	0.0025	-1.0872	-1.09
520	1568	CHEMBL212165	C[C@H](C(=O)N1CCCCC1)N1CC[C@@H](NS(=O)(=O)c2ccc3cc(Cl)ccc3c2)C1=O	40	7.398	0.5356	0	0	0	0	0	Prediction	7.398	6.9856	-0.4124	-	-	0.0024	-0.864	-0.864
521	1569	CHEMBL367731	N=C(N)c1ccc(CN2CCN(Cc3nc4cc(Cl)ccc4[nH]3)CC2=O)cc1	40	7.398	0.7366	0	0	0	0	0	Training	7.398	7.2896	-0.1084	7.2893	-0.1087	0.0029	-0.2271	-0.2278
522	1572	CHEMBL181849	CC(C)N1CCC(NC(=O)c2cc3ccccc3n2Cc2cc3ccc(Cl)cc3s2)CC1	40	7.398	0.2573	1	0	0	0	0	Training	7.398	7.0831	-0.3149	7.0819	-0.3161	0.004	-0.6602	-0.6628
523	1573	CHEMBL539053	CC(=N)N1CC[C@H](Oc2ccc([C@H](Cc3ccc4ccc(C(=N)N)cc4c3)C(=O)O)cc2)C1.Cl	40	7.398	0.5506	0	0	0	0	0	Prediction	7.398	7.0083	-0.3897	-	-	0.0024	-0.8165	-0.8165
524	1574	CHEMBL549688	C[N+](C)(C)c1ccc(CNC(=O)c2c(Cl)c3ccccc3n2Cc2cccc(C(=N)N)c2)cc1.O=C([O-])C(F)(F)F	40	7.398	0.4914	1	0	0	0	0	Training	7.398	7.4372	0.0392	7.4373	0.0393	0.0022	0.0821	0.0823
525	1575	CHEMBL182975	CN1CCC(NC(=O)c2cc3ccccc3n2Cc2cc(-c3ccc(Cl)s3)on2)CC1	40	7.398	0.6084	1	0	0	0	0	Prediction	7.398	7.6142	0.2162	-	-	0.0018	0.4528	0.4528
526	1576	CHEMBL372847	N=C(N)c1ccc2ccc(CN(CCc3ccc(F)cc3)C(=O)c3cccc4ccccc34)cc2c1	40	7.398	0.2333	0	0	0	0	0	Training	7.398	6.5284	-0.8696	6.5252	-0.8728	0.0036	-1.8231	-1.8297
527	1577	CHEMBL203989	COc1ccc2[nH]c(Cc3nc4cc(C(=N)N)ccc4[nH]3)nc2c1	40	7.398	0.7427	1	0	0	0	0	Training	7.398	7.8173	0.4193	7.8181	0.4201	0.0018	0.8782	0.8798
528	1578	CHEMBL1222344	CS(=O)(=O)c1ccccc1-c1ccc(NC(=O)[C@H]2CN(S(C)(=O)=O)C[C@@H]2C(=O)Nc2ccc(Cl)cc2)c(F)c1	40	7.398	0.5802	0	1	0	0	0	Training	7.398	8.2504	0.8524	8.2559	0.8579	0.0064	1.7894	1.801
529	1581	CHEMBL340336	COc1ccc2ccc(S(=O)(=O)N(Cc3ccccc3)[C@H]3CCN(Cc4cccc(C(=N)N)c4)C3=O)cc2c1	41	7.387	0.6533	0	0	0	0	0	Training	7.387	7.1636	-0.2234	7.163	-0.224	0.0025	-0.468	-0.4692
530	1582	CHEMBL120384	N=C(N)c1cccc(CN2CC[C@H](NS(=O)(=O)c3ccc(-c4cccnc4)s3)C2=O)c1	41	7.387	0.6587	0	0	0	0	0	Training	7.387	7.1718	-0.2152	7.1712	-0.2158	0.0026	-0.4509	-0.4521
531	1583	CHEMBL296532	N=C(N)c1cccc(Oc2cc(C(N)=O)cc(Oc3cccc(C(=N)N)c3)n2)c1	42	7.377	0.9194	1	0	0	0	0	Training	7.377	8.0846	0.7076	8.0863	0.7093	0.0024	1.4825	1.486
532	1588	CHEMBL1221850	N#CCN1C[C@H](C(=O)Nc2ccc(Cl)cc2)[C@@H](C(=O)Nc2ccc(-n3ccccc3=O)cc2F)C1	42	7.377	0.7596	0	1	0	0	1	Training	7.377	7.622	0.245	7.6283	0.2513	0.0253	0.5192	0.5327
533	1593	CHEMBL324569	CCN([C@H]1CCN(Cc2cccc(C(=N)N)c2)C1=O)S(=O)(=O)c1ccc2ccc(OC)cc2c1	43	7.367	0.653	0	0	0	0	0	Prediction	7.367	7.1632	-0.2038	-	-	0.0025	-0.4271	-0.4271
534	1594	CHEMBL260911	O=C(Nc1ccccc1C(=O)Nc1cccnc1)c1ccc(-n2ccccc2=O)cc1	43	7.367	0.5912	1	0	0	0	0	Training	7.367	7.5882	0.2212	7.5886	0.2216	0.0018	0.4632	0.4641
535	1596	CHEMBL8382	O=C1[C@@H](NS(=O)(=O)c2cc3ccc(Cl)cc3s2)CCN1Cc1cc2cc[nH]cc-2n1	43	7.367	0.7486	1	0	0	0	0	Training	7.367	7.8262	0.4592	7.827	0.46	0.0018	0.9619	0.9636
536	1597	CHEMBL319950	Cc1cccc2c1cc(C(=O)OCc1cccc(C(=N)N)c1)n2Cc1cccc(C(=N)N)c1	44	7.357	0.3122	1	0	0	0	0	Training	7.357	7.1662	-0.1908	7.1655	-0.1915	0.0034	-0.4	-0.4014
537	1598	CHEMBL24287	CS(=O)(=O)N1CCC(Oc2ccc(NC/C=C/c3cc(C(=N)N)ccc3O)cc2C(F)(F)F)CC1	44	7.357	0.615	0	0	1	0	0	Training	7.357	6.088	-1.269	6.0747	-1.2823	0.0104	-2.6695	-2.6975
538	1600	CHEMBL1221794	COCCN1C[C@H](C(=O)Nc2ccc(Cl)cc2)[C@@H](C(=O)Nc2ccc(-n3ccccc3=O)cc2F)C1	44	7.357	0.758	0	1	0	0	1	Training	7.357	7.6195	0.2625	7.6264	0.2694	0.0253	0.5565	0.5709
539	1601	CHEMBL97583	N#Cc1ccc(C(=O)NCC2CCN(c3ccncc3)CC2)cc1OCCc1ccc(Cl)cc1Cl	44	7.357	0.4762	0	0	0	0	0	Prediction	7.357	6.8958	-0.4612	-	-	0.0025	-0.9664	-0.9664
540	1602	CHEMBL148357	N=C(N)N1CCC(Oc2ccc(C(Oc3ccc4c(c3)CN(C(=N)N)CC4)C(=O)O)cc2)CC1	44	7.357	0.6603	0	0	0	0	0	Prediction	7.357	7.1742	-0.1828	-	-	0.0026	-0.383	-0.383
541	1603	CHEMBL272959	CS(=O)(=O)c1ccccc1-c1ccc(N2CCCC(NS(=O)(=O)c3ccc(F)cc3)C2=O)c(F)c1	44.5	7.352	0.9122	0	0	0	0	0	Training	7.352	7.5552	0.2032	7.556	0.204	0.004	0.4261	0.4278
542	1604	CHEMBL363101	N=C(N)c1ccc2[nH]cc(CC(Cc3ccccc3)C(=O)Nc3ccc(-n4cnc5ccccc54)cc3)c2c1	45	7.347	0.4675	0	0	0	0	0	Training	7.347	6.8826	-0.4644	6.8814	-0.4656	0.0025	-0.973	-0.9754
543	1605	CHEMBL353793	O=C1CN(S(=O)(=O)c2cc3ccc(Cl)cc3s2)CCN1Cc1cc2cc[nH]cc-2n1	45	7.347	0.7859	1	0	0	0	0	Training	7.347	7.8826	0.5356	7.8836	0.5366	0.0019	1.1219	1.124
544	1607	CHEMBL94376	Cc1cccc2c1cc(C(=O)NCC1CCC(C(=N)N)CC1)n2Cc1cccc(C(=N)N)c1	45	7.347	0.2858	1	0	0	0	0	Prediction	7.347	7.1262	-0.2208	-	-	0.0037	-0.4628	-0.4628
545	1610	CHEMBL1221791	O=C(Nc1ccc(Cl)cc1)[C@H]1CN(CC2CC2)C[C@@H]1C(=O)Nc1ccc(-n2ccccc2=O)cc1F	46	7.337	0.7578	0	1	0	0	1	Training	7.337	7.6192	0.2822	7.6266	0.2896	0.0253	0.5982	0.6138
546	1613	CHEMBL1221490	CS(=O)(=O)N1C[C@H](C(=O)Nc2ccc(Cl)cc2)[C@@H](C(=O)Nc2ccc(N3CCOCC3=O)cc2F)C1	46	7.337	0.9956	0	1	0	0	0	Prediction	7.337	8.8787	1.5417	-	-	0.0091	3.2409	3.2409
547	1614	CHEMBL45298	COC(=O)[C@H](Cc1cccc(C(=N)N)c1)[C@@H](C)NC(=O)c1ccc(-c2ncc[nH]2)cc1	46	7.337	0.3245	0	0	0	0	0	Training	7.337	6.6663	-0.6707	6.6643	-0.6727	0.003	-1.4056	-1.4098
548	1615	CHEMBL197128	FC(F)(CNc1nccc2oc(Cc3ccccc3-n3cncn3)nc12)c1ccccn1	47	7.328	1.161	0	0	0	0	0	Training	7.328	7.9315	0.6035	7.9358	0.6078	0.007	1.2674	1.2764
549	1616	CHEMBL360550	N=C(N)c1ccc2scc(C(Cc3ccc(N)cc3)C(=O)Nc3ccc(-n4cnc5ccccc54)cc3)c2c1.O=C(O)C(F)(F)F	47	7.328	0.4553	0	0	0	0	0	Prediction	7.328	6.8641	-0.4639	-	-	0.0025	-0.9719	-0.9719
550	1617	CHEMBL327600	COc1ccc2ccc(S(=O)(=O)N[C@H]3CCN(Cc4cccc(C(=N)N)c4)C3=O)cc2c1	47	7.328	0.6495	0	0	0	0	0	Prediction	7.328	7.1579	-0.1701	-	-	0.0025	-0.3565	-0.3565
551	1619	CHEMBL220529	C[C@@H](C(=O)N1CCOCC1)N1CC[C@H](NS(=O)(=O)c2cc3cc(Cl)ccc3s2)C1=O	47	7.328	0.7686	0	0	0	0	0	Training	7.328	7.338	0.01	7.338	0.01	0.003	0.021	0.021
552	1620	CHEMBL1221725	CCCOC(=O)N1C[C@H](C(=O)Nc2ccc(Cl)cc2)[C@@H](C(=O)Nc2ccc(-n3ccccc3=O)cc2F)C1	47	7.328	0.8024	0	1	0	0	1	Training	7.328	7.6867	0.3587	7.696	0.368	0.0253	0.7603	0.78
553	1621	CHEMBL94658	CNc1ccc(C(=O)NCC2CCN(c3ccncc3)CC2)cc1OCCc1ccc(Cl)cc1Cl	48	7.319	0.4556	0	0	0	0	0	Training	7.319	6.8646	-0.4544	6.8635	-0.4555	0.0025	-0.9521	-0.9545
554	1622	CHEMBL157760	O=C1CN(S(=O)(=O)/C=C/c2ccc(Cl)cc2)CCN1Cc1cc2c[nH]ccc-2n1	48	7.319	0.6025	1	0	0	0	0	Training	7.319	7.6053	0.2863	7.6058	0.2868	0.0018	0.5996	0.6007
555	1623	CHEMBL275375	Cc1nc(N)ccc1CNC(=O)[C@@H]1CC[C@H]2CN(S(=O)(=O)CC(c3ccccc3)c3ccccc3)CC(=O)N21	48	7.319	0.6734	0	0	0	0	0	Training	7.319	7.194	-0.125	7.1937	-0.1253	0.0026	-0.2619	-0.2626
556	1624	CHEMBL366134	CC(C)N1CC[C@@H](NC(=O)c2cc3ccccc3n2Cc2cc(-c3ccc(Cl)s3)on2)C1	48	7.319	0.6378	1	0	0	0	0	Training	7.319	7.6586	0.3396	7.6592	0.3402	0.0018	0.7114	0.7126
557	1625	CHEMBL119773	N=C(N)c1cccc(CN2CC[C@H](NS(=O)(=O)c3ccc(-c4ccon4)s3)C2=O)c1	49	7.31	0.8588	0	0	0	0	0	Training	7.31	7.4744	0.1644	7.475	0.165	0.0036	0.3447	0.346
558	1628	CHEMBL552789	C[n+]1ccc(CNC(=O)c2cc3c(O)cccc3n2Cc2cccc(C(=N)N)c2)c2ccccc21.O=C([O-])C(F)(F)F	50	7.301	0.8478	1	0	1	0	0	Training	7.301	6.9586	-0.3424	6.9548	-0.3462	0.011	-0.7205	-0.7285
559	1629	CHEMBL378996	C[C@@H](C(=O)N1CCCC1)N1CC[C@H](NS(=O)(=O)c2ccc3cc(Cl)ccc3c2)C1=O	50	7.301	0.5358	0	0	0	0	0	Prediction	7.301	6.9859	-0.3151	-	-	0.0024	-0.6602	-0.6602
560	1633	CHEMBL92132	O=C(NCC1CCN(c2ccncc2)CC1)c1ccc(F)c(OCCc2ccc(Cl)cc2Cl)c1	50	7.301	0.5655	0	0	0	0	0	Training	7.301	7.0308	-0.2702	7.0302	-0.2708	0.0024	-0.5661	-0.5674
561	1635	CHEMBL91757	Cc1cccc2c1c(Br)c(C(=O)NCc1cccc(C(=N)N)c1)n2Cc1cccc(C(=N)N)c1	50	7.301	0.3744	1	0	0	0	0	Training	7.301	7.2602	-0.0408	7.2601	-0.0409	0.0029	-0.0854	-0.0857
562	1637	CHEMBL315699	COc1ccc2ccc(S(=O)(=O)NC3CCN(Cc4cccc(C(=N)N)c4)C3=O)cc2c1	50.12	7.3	0.6495	0	0	0	0	0	Prediction	7.3	7.1579	-0.1421	-	-	0.0025	-0.2978	-0.2978
563	1638	CHEMBL197984	FC(F)(CNc1nccc2oc(Cc3ccccc3-n3cncn3)nc12)C1CCCCN1	50.5	7.297	1.095	0	0	0	0	0	Training	7.297	7.8317	0.5347	7.835	0.538	0.0061	1.1223	1.1292
564	1639	CHEMBL328307	N=C(N)c1cccc(CNC(=O)c2cc3cc(N)ccc3n2Cc2cccc(C(=N)N)c2)c1	51	7.292	0.3132	1	0	0	0	0	Training	7.292	7.1677	-0.1243	7.1673	-0.1247	0.0034	-0.2606	-0.2615
565	1640	CHEMBL458067	CC(C)c1ccc(CCNS(=O)(=O)c2cc(C(=N)N)ccc2O)c(OCC(=O)O)c1	51	7.292	0.4819	0	0	0	0	0	Training	7.292	6.9044	-0.3876	6.9034	-0.3886	0.0025	-0.8121	-0.8141
566	1641	CHEMBL3219100	CNC(=O)NCCC1CCN(C(=O)[C@H](Cc2cccc(C(=N)N)c2)NS(=O)(=O)c2cccc(-c3ccc(OC)cc3OC)c2)CC1	51	7.292	0.5021	0	0	0	0	0	Prediction	7.292	6.9349	-0.3571	-	-	0.0024	-0.7481	-0.7481
567	1642	CHEMBL92144	NC(=O)c1cc(OCCc2ccc(Cl)cc2Cl)cc(C(=O)NCC2CCN(c3ccncc3)CC2)c1	51	7.292	0.4078	0	0	0	0	0	Prediction	7.292	6.7923	-0.4997	-	-	0.0026	-1.0471	-1.0471
568	1643	CHEMBL71578	N=C(N)c1ccc(O)c(/C=C/CNC(=O)c2ccc(-c3ccccc3)cc2)c1	51	7.292	0.2432	0	0	0	0	0	Training	7.292	6.5433	-0.7487	6.5407	-0.7513	0.0035	-1.5694	-1.575
569	1646	CHEMBL596948	COc1ccc(NC(=O)C(Oc2cccc3sc(C(=N)N)cc23)c2ccccc2)cc1	52	7.284	0.4442	0	0	0	0	0	Training	7.284	6.8474	-0.4366	6.8462	-0.4378	0.0025	-0.9149	-0.9172
570	1648	CHEMBL231089	O=C(CNC(=O)C(CCc1cccc[n+]1[O-])NS(=O)(=O)Cc1ccccc1)NCc1cccs1	52	7.284	0.3954	0	0	0	0	0	Prediction	7.284	6.7735	-0.5105	-	-	0.0027	-1.0696	-1.0696
571	1653	CHEMBL50127	N=C(N)c1cccc(Oc2cccc(Oc3cccc(C(=N)N)c3)n2)c1	53	7.276	0.847	0	0	0	0	0	Prediction	7.276	7.4566	0.1806	-	-	0.0035	0.3786	0.3786
572	1656	CHEMBL211755	C[C@@H](C(=O)N1CCOCC1)N1CC[C@@H](NS(=O)(=O)c2ccc3cc(Cl)ccc3c2)C1=O	53	7.276	0.7096	0	0	0	0	0	Training	7.276	7.2488	-0.0272	7.2487	-0.0273	0.0027	-0.0571	-0.0572
573	1658	CHEMBL1221675	CCOC(=O)N1C[C@H](C(=O)Nc2ccc(Cl)cc2)[C@@H](C(=O)Nc2ccc(-n3ccccc3=O)cc2F)C1	54	7.268	0.8024	0	1	0	0	1	Prediction	7.268	7.6867	0.4187	-	-	0.0253	0.8875	0.8875
574	1659	CHEMBL376622	CN(C)Cc1ccccc1-c1ccc(N2CCc3c(C(F)(F)F)nn(-c4cccc(NC(N)=O)c4)c3C2=O)cc1	54	7.268	0.7544	2	0	0	0	0	Training	7.268	8.3535	1.0855	8.3582	1.0902	0.0043	2.2764	2.2863
575	1660	CHEMBL460055	COc1ccc(-n2nc(C(F)(F)F)c3c2C(=O)N(c2ccc(C4(C(=O)N5CCC(O)CC5)CC4)cc2)CC3)cc1	54	7.268	1.0003	2	0	1	0	0	Training	7.268	7.7077	0.4397	7.7142	0.4462	0.0146	0.9269	0.9407
576	1661	CHEMBL194670	FC(F)(F)CN1CCCCC1CCNc1nccc2oc(Cc3cc(Cl)ccc3-n3cncn3)nc12	54	7.268	1.0754	0	0	0	0	0	Training	7.268	7.802	0.534	7.8052	0.5372	0.0058	1.1208	1.1274
577	1666	CHEMBL189981	CC(C)N1CCC(NC(=O)c2c(-c3ccccc3)c3ccccc3n2Cc2cc(-c3ccc(Cl)s3)on2)CC1	55	7.26	0.6453	1	0	0	0	0	Training	7.26	7.67	0.41	7.6707	0.4107	0.0018	0.8587	0.8602
578	1667	CHEMBL120413	N=C(N)c1cccc(CN2CC[C@H](NS(=O)(=O)c3ccc(-c4ccncc4)s3)C2=O)c1	55	7.26	0.6434	0	0	0	0	0	Training	7.26	7.1486	-0.1114	7.1484	-0.1116	0.0025	-0.2333	-0.2339
579	1668	CHEMBL596767	N=C(N)c1cc2cc(-c3cccc(OCc4ccc(F)c(Cl)c4)c3)ccc2s1	55	7.26	0.4628	0	0	0	0	0	Prediction	7.26	6.8755	-0.3845	-	-	0.0025	-0.8056	-0.8056
580	1669	CHEMBL344305	CC(=N)N1CCC(Oc2ccc(C(Oc3ccc4c(c3)CN(C(=N)N)CC4)C(=O)O)cc2)CC1	55	7.26	0.7153	0	0	0	0	0	Training	7.26	7.2574	-0.0026	7.2574	-0.0026	0.0028	-0.0055	-0.0055
581	1670	CHEMBL221093	CCN(C)C(=O)[C@H](C)N1CC[C@H](NS(=O)(=O)c2ccc3cc(Cl)ccc3c2)C1=O	56	7.252	0.5062	0	0	0	0	0	Training	7.252	6.9411	-0.3109	6.9404	-0.3116	0.0024	-0.6513	-0.6529
582	1671	CHEMBL325529	COc1ccc2ccc(S(=O)(=O)N(CCC(N)=O)[C@H]3CCN(Cc4cccc(C(=N)N)c4)C3=O)cc2c1	56	7.252	0.653	0	0	0	0	0	Training	7.252	7.1632	-0.0888	7.1629	-0.0891	0.0025	-0.1861	-0.1866
583	1675	CHEMBL386840	C[C@@H](C(=O)N(CCC#N)C1CC1)N1CC[C@H](NS(=O)(=O)c2ccc3cc(Cl)ccc3c2)C1=O	57	7.244	0.5324	0	0	0	0	0	Training	7.244	6.9808	-0.2632	6.9801	-0.2639	0.0024	-0.5515	-0.5529
584	1676	CHEMBL361147	CC(C)N1CCC(NC(=O)c2cc3ccccc3n2Cc2cnc(-c3ccc(Cl)s3)s2)CC1	57	7.244	0.4929	1	0	0	0	0	Prediction	7.244	7.4395	0.1955	-	-	0.0022	0.4095	0.4095
585	1679	CHEMBL72820	N=C(N)c1ccc(O)c(CCCNC(=O)c2ccc(-c3ncc[nH]3)cc2)c1	58	7.237	0.4448	0	0	0	0	0	Prediction	7.237	6.8483	-0.3887	-	-	0.0025	-0.8145	-0.8145
586	1683	CHEMBL256574	CC(Nc1ccc(Cl)cn1)c1ccccc1NC(=O)c1ccc(-n2ccccc2=O)cc1	59	7.229	0.6239	0	0	0	0	0	Training	7.229	7.1192	-0.1098	7.1189	-0.1101	0.0025	-0.2302	-0.2307
587	1684	CHEMBL295802	O=C(CN1CCN(S(=O)(=O)c2cc3ccc(Cl)cc3s2)CC1=O)NCCc1ccncc1	59	7.229	0.6595	0	0	0	0	0	Training	7.229	7.173	-0.056	7.1729	-0.0561	0.0026	-0.1173	-0.1176
588	1685	CHEMBL70741	CC(C)(C)c1ccc(C(=O)NCCCc2cc(C(=N)N)ccc2O)cc1	59	7.229	0.222	0	0	0	0	0	Training	7.229	6.5113	-0.7177	6.5086	-0.7204	0.0037	-1.5047	-1.5103
589	1686	CHEMBL455914	CC(C)c1ccc(CCN(C)S(=O)(=O)c2cc(C(=N)N)ccc2O)cc1	59	7.229	0.3573	0	0	0	0	0	Prediction	7.229	6.7159	-0.5131	-	-	0.0028	-1.0752	-1.0752
590	1688	CHEMBL540900	C[N+](C)(C)c1ccc(CNC(=O)c2cc3cc(N)ccc3n2Cc2cccc(C(=N)N)c2)cc1.O=C([O-])C(F)(F)F	60	7.222	0.4014	1	0	0	0	0	Training	7.222	7.3011	0.0791	7.3013	0.0793	0.0027	0.1657	0.1662
591	1689	CHEMBL367166	N=C(N)c1ccc(-n2c3ccccc3c3ccc(OCc4ccc5ccc(C(=N)N)cc5c4)cc32)cc1	60	7.222	0.4342	0	0	0	0	0	Training	7.222	6.8322	-0.3898	6.8312	-0.3908	0.0026	-0.8167	-0.8188
592	1690	CHEMBL281573	CN(CC(=O)N[C@@H](CCCCN)C(=O)C(=O)Nc1ccc(Oc2cccnc2)cc1)C(=O)c1ccccc1Sc1ccccc1C#N	60	7.222	0.5777	0	0	0	0	0	Prediction	7.222	7.0493	-0.1727	-	-	0.0024	-0.3619	-0.3619
593	1691	CHEMBL210079	CN([C@H]1CCN(CC(=O)N2CCCCCC2)C1=O)S(=O)(=O)c1ccc2cc(Cl)ccc2c1	60	7.222	0.5383	0	0	0	0	0	Prediction	7.222	6.9897	-0.2323	-	-	0.0024	-0.4867	-0.4867
594	1692	CHEMBL204126	N=C(N)c1ccc2[nH]c(Cc3ccccn3)nc2c1	60	7.222	0.4134	1	0	0	0	0	Training	7.222	7.3192	0.0972	7.3195	0.0975	0.0026	0.2037	0.2043
595	1693	CHEMBL3219086	CNC(=O)CCCC1CCN(C(=O)[C@H](Cc2cccc(C(=N)N)c2)NS(=O)(=O)c2cccc(-c3ccc(OC)cc3OC)c2)CC1	60	7.222	0.5021	0	0	0	0	0	Prediction	7.222	6.9349	-0.2871	-	-	0.0024	-0.6015	-0.6015
596	1696	CHEMBL93050	N=C(N)c1cccc(COC(=O)c2cc3cc(OCc4ccccc4)ccc3n2Cc2cccc(C(=N)N)c2)c1	61	7.215	0.4344	1	0	0	0	0	Prediction	7.215	7.351	0.136	-	-	0.0025	0.2849	0.2849
597	1698	CHEMBL402321	CS(=O)(=O)c1ccccc1-c1ccc(N2CCCC(NS(=O)(=O)c3ccc(Cl)c(Cl)c3)C2=O)c(F)c1	61	7.215	0.9105	0	0	0	0	0	Prediction	7.215	7.5526	0.3376	-	-	0.004	0.708	0.708
598	1699	CHEMBL305425	CC(C)(C)c1ccc(C(=O)NC/C=C/c2cc(C(=N)N)ccc2O)cc1	61	7.215	0.2432	0	0	0	0	0	Training	7.215	6.5433	-0.6717	6.541	-0.674	0.0035	-1.408	-1.413
599	1705	CHEMBL457633	CC(C)c1ccc(CCNS(=O)(=O)c2cc(C(=N)N)ccc2O)c(NCC(=O)O)c1	62	7.208	0.3882	0	0	0	0	0	Training	7.208	6.7627	-0.4453	6.7614	-0.4466	0.0027	-0.9332	-0.9357
600	1706	CHEMBL1222130	CS(=O)(=O)N1C[C@H](C(=O)Nc2ccc(Cl)c(F)c2)[C@@H](C(=O)Nc2ccc(-n3ccccc3=O)cc2F)C1	62	7.208	0.9848	0	1	0	0	1	Training	7.208	7.9626	0.7546	7.9825	0.7745	0.0257	1.5997	1.6419
601	1709	CHEMBL337781	Cc1cc(C(=O)Nc2ccc(-c3ccccc3S(N)(=O)=O)cc2)n(-c2cccc(N)c2)n1	63	7.201	0.44	2	0	0	0	0	Training	7.201	7.8779	0.6769	7.8821	0.6811	0.0061	1.4209	1.4295
602	1710	CHEMBL380256	O=C(CN1CC[C@H](NS(=O)(=O)c2ccc3cc(Cl)ccc3c2)C1=O)N1CCCCC1	63	7.201	0.5352	0	0	0	0	0	Training	7.201	6.985	-0.216	6.9845	-0.2165	0.0024	-0.4526	-0.4537
603	1711	CHEMBL185357	O=C(NCC1CCN(c2ccncc2)CC1)c1cc2ccccc2n1Cc1cc(-c2ccc(Cl)s2)on1	64	7.194	0.6982	1	0	0	0	0	Training	7.194	7.75	0.556	7.751	0.557	0.0017	1.1645	1.1665
604	1712	CHEMBL182727	CCCN1CCC(NC(=O)c2cc3ccccc3n2Cc2cc(-c3ccc(Cl)s3)on2)CC1	64	7.194	0.609	1	0	0	0	0	Training	7.194	7.6151	0.4211	7.6158	0.4218	0.0018	0.882	0.8836
605	1713	CHEMBL84275	Cc1c(F)c(Oc2cccc(N(C)C)c2)nc(Oc2cc(C(=N)N)ccc2N)c1F	64	7.194	1.3867	0	0	0	1	0	Training	7.194	7.1821	-0.0119	7.1819	-0.0121	0.0169	-0.0252	-0.0256
606	1716	CHEMBL369777	N=C(N)c1ccc2scc(C(Cc3ccccc3)C(=O)NC3CCCC[C@H]3C(=O)NCC(N)=O)c2c1.O=C(O)C(F)(F)F	65	7.187	0.173	0	0	0	0	0	Training	7.187	6.4372	-0.7498	6.4341	-0.7529	0.0041	-1.5724	-1.5788
607	1717	CHEMBL550095	C[N+](C)(C)c1ccc(CNC(=O)c2cc3cc(F)ccc3n2Cc2cccc(C(=N)N)c2)cc1.O=C([O-])C(F)(F)F	66	7.18	0.5014	1	0	0	0	0	Prediction	7.18	7.4523	0.2723	-	-	0.0021	0.5705	0.5705
608	1721	CHEMBL46414	COC(=O)[C@H](Cc1cccc(C(=N)N)c1)[C@@H](C)NC(=O)c1ccc(-c2ccc(C(=O)O)cc2)cc1	69	7.161	0.1606	0	0	0	0	0	Training	7.161	6.4184	-0.7426	6.4153	-0.7457	0.0042	-1.5573	-1.5638
609	1722	CHEMBL8356	CCNC(=O)NCC1(C(=O)Nc2ccc(-c3ccccc3S(N)(=O)=O)cn2)CC(c2ccc(Cl)c(N)c2)=NO1	69	7.161	0.7659	1	0	0	0	0	Prediction	7.161	7.8524	0.6914	-	-	0.0018	1.4481	1.4481
610	1723	CHEMBL331686	N=C(N)c1cccc(CN2CC[C@H](NS(=O)(=O)c3ccc4cc(Cl)ccc4c3)C2=O)c1	70	7.155	0.5704	0	0	0	0	0	Prediction	7.155	7.0382	-0.1168	-	-	0.0024	-0.2446	-0.2446
611	1724	CHEMBL597763	COc1ccccc1NC(=O)C(Oc1cccc2sc(C(=N)N)cc12)c1ccccc1	70	7.155	0.5072	0	0	0	0	0	Training	7.155	6.9426	-0.2124	6.9421	-0.2129	0.0024	-0.4449	-0.446
612	1725	CHEMBL362294	O=C(NC1CCN(C2CCCC2)CC1)c1cc2ccccc2n1Cc1cc(-c2ccc(Cl)s2)on1	71	7.149	0.6198	1	0	0	0	0	Training	7.149	7.6314	0.4824	7.6323	0.4833	0.0018	1.0104	1.0122
613	1727	CHEMBL1160812	N=C(N)c1cccc(N2CCCCN(C3CCN(S(=O)(=O)c4ccc(N)cc4)CC3)C2=O)c1.O=C(O)C(F)(F)F.O=C(O)C(F)(F)F	71	7.149	0.6567	0	0	0	0	0	Training	7.149	7.1688	0.0198	7.1688	0.0198	0.0026	0.0414	0.0415
614	1729	CHEMBL328611	O=C(NCC1CCN(c2ccncc2)CC1)c1ccc(F)c(OCCc2ccc(Br)cc2)c1	71	7.149	0.4954	0	0	0	0	0	Training	7.149	6.9248	-0.2242	6.9242	-0.2248	0.0024	-0.4698	-0.4709
615	1730	CHEMBL1221724	O=C(Nc1ccc(Cl)cc1)[C@H]1CN(C(=O)N2CCCC2)C[C@@H]1C(=O)Nc1ccc(-n2ccccc2=O)cc1F	71	7.149	0.8312	0	1	0	0	1	Training	7.149	7.7302	0.5812	7.7453	0.5963	0.0253	1.232	1.264
616	1732	CHEMBL212360	CN([C@H]1CCN(CC(=O)N2CCCCC2)C1=O)S(=O)(=O)c1ccc2cc(Cl)ccc2c1	72	7.143	0.5383	0	0	0	0	0	Training	7.143	6.9897	-0.1533	6.9893	-0.1537	0.0024	-0.3212	-0.322
617	1733	CHEMBL373991	C[C@@H](C(=O)N(CCC#N)C1CCCCC1)N1CC[C@H](NS(=O)(=O)c2ccc3cc(Cl)ccc3c2)C1=O	73	7.137	0.5323	0	0	0	0	0	Training	7.137	6.9806	-0.1564	6.9802	-0.1568	0.0024	-0.3277	-0.3285
618	1735	CHEMBL257451	CS(=O)(=O)c1ccccc1-c1ccc(N2CCCC(NS(=O)(=O)c3ccc4ncccc4c3)C2=O)c(F)c1	73	7.137	0.8909	0	0	0	0	0	Training	7.137	7.523	0.386	7.5245	0.3875	0.0039	0.8093	0.8124
619	1736	CHEMBL181533	CC(C)N1CCC(NC(=O)c2cc3ccccc3n2CCc2ccc(Cl)cc2)CC1	73	7.137	0.224	1	0	0	0	0	Training	7.137	7.0328	-0.1042	7.0323	-0.1047	0.0043	-0.2186	-0.2195
620	1739	CHEMBL392995	O=C(N[C@H]1CCC[C@H]1NC(=O)c1cc2cc(Cl)ccc2[nH]1)c1ccc(-n2ccccc2=O)cc1	74	7.131	0.6355	1	0	0	0	0	Training	7.131	7.6552	0.5242	7.6561	0.5251	0.0018	1.0978	1.0998
621	1740	CHEMBL253732	O=C1C(NS(=O)(=O)c2ccc3cc(Cl)ccc3c2)CCN1c1ccc(-c2ccoc2)cc1F	74.6	7.127	0.9431	0	0	0	0	1	Training	7.127	6.7022	-0.4248	6.6899	-0.4371	0.0281	-0.9017	-0.9278
622	1741	CHEMBL96323	O=CNc1ccc(C(=O)NCC2CCN(c3ccncc3)CC2)cc1OCCc1ccc(Cl)cc1Cl	75	7.125	0.4622	0	0	0	0	0	Training	7.125	6.8746	-0.2504	6.874	-0.251	0.0025	-0.5247	-0.526
623	1742	CHEMBL18055	N=C(N)c1ccc2c(c1)CCC2NC(=O)[C@@H]1CC[C@H]2CN(S(=O)(=O)C(c3ccccc3)c3ccccc3)CC(=O)N21	75	7.125	0.626	0	0	0	0	0	Training	7.125	7.1223	-0.0027	7.1223	-0.0027	0.0025	-0.0056	-0.0056
624	1743	CHEMBL17799	O=C(NCc1ccc2[nH]cnc2c1)[C@@H]1CC[C@H]2CN(S(=O)(=O)C(c3ccccc3)c3ccccc3)CC(=O)N21	75	7.125	0.7615	0	0	0	0	0	Training	7.125	7.3273	0.2023	7.3279	0.2029	0.003	0.4239	0.4252
625	1744	CHEMBL97473	O=C(NCC1CCN(c2ccncc2)CC1)c1ccc(Br)c(OCCc2ccc(Cl)cc2Cl)c1	76	7.119	0.439	0	0	0	0	0	Training	7.119	6.8395	-0.2795	6.8388	-0.2802	0.0025	-0.5857	-0.5872
626	1745	CHEMBL554257	C#CC[N+](C)(C)c1ccc(CNC(=O)c2cc3cc(F)ccc3n2Cc2cccc(C(=N)N)c2)cc1.O=C([O-])C(F)(F)F	76	7.119	0.5025	1	0	0	0	0	Prediction	7.119	7.454	0.335	-	-	0.0021	0.7018	0.7018
627	1746	CHEMBL416912	COc1cccc(S(=O)(=O)Nc2cccn(CC(=O)NCc3ccc(C(=N)N)cc3OC)c2=O)c1	76.8	7.115	0.841	1	0	1	0	0	Prediction	7.115	6.9483	-0.1667	-	-	0.011	-0.3508	-0.3508
628	1747	CHEMBL329805	N=C(N)c1cccc(CNC(=O)c2cc3cc(O)ccc3n2Cc2cccc(C(=N)N)c2)c1	77	7.114	0.4075	1	0	0	0	0	Training	7.114	7.3103	0.1963	7.3108	0.1968	0.0027	0.4114	0.4125
629	1749	CHEMBL358610	Cc1ccc(NC(=O)c2ccc3ccccc3c2)c(C(=O)Nc2ccc(Cl)cc2)c1	78	7.108	0.2167	0	1	0	0	0	Training	7.108	7.7006	0.5926	7.7051	0.5971	0.0075	1.2447	1.2542
630	1750	CHEMBL272737	CCc1ccc(S(=O)(=O)NC2CCCN(c3ccc(-c4ccccc4S(C)(=O)=O)cc3F)C2=O)cc1	78	7.108	0.7886	0	0	0	0	0	Training	7.108	7.3683	0.2603	7.3691	0.2611	0.0031	0.5455	0.5472
631	1752	CHEMBL432939	N=C(N)c1ccc(O)c(Oc2cc(C(=O)O)cc(Oc3cccc(NCCN)c3)n2)c1	78	7.108	1.1112	1	0	0	1	0	Training	7.108	7.2838	0.1758	7.2862	0.1782	0.0135	0.3705	0.3755
632	1754	CHEMBL331955	N=C(N)c1cccc(CN2CC[C@H](NS(=O)(=O)c3ccc4ccc(Cl)cc4c3)C2=O)c1	78	7.108	0.5704	0	0	0	0	0	Prediction	7.108	7.0382	-0.0698	-	-	0.0024	-0.1462	-0.1462
633	1756	CHEMBL70730	Cc1c(F)c(Oc2cccc(C(=N)N)c2)nc(Oc2cccc(C(=O)N(C)C)c2)c1F	80	7.097	1.3034	0	0	0	1	0	Training	7.097	7.0561	-0.0409	7.0554	-0.0416	0.0158	-0.0863	-0.0877
634	1757	CHEMBL442293	O=C1C(NS(=O)(=O)c2ccc3cc(Cl)ccc3c2)CCN1c1ccc(-c2ccccc2)cn1	80	7.097	0.6821	1	0	0	0	0	Training	7.097	7.7256	0.6286	7.7267	0.6297	0.0017	1.3167	1.319
635	1758	CHEMBL102345	N=C(N)c1cccc(N2CCCCN(C3CCN(Cc4cccs4)CC3)C2=O)c1.O=C(O)C(F)(F)F	80	7.097	0.4875	0	0	0	0	0	Prediction	7.097	6.9128	-0.1842	-	-	0.0024	-0.3858	-0.3858
636	1759	CHEMBL177136	CC(=N)N1CCC(N(CC(C)C(=O)O)c2ccc3c(c2)nc(C)n3Cc2ccc3ccc(C(=N)N)cc3c2)CC1	80	7.097	0.5636	0	0	0	0	0	Prediction	7.097	7.0279	-0.0691	-	-	0.0024	-0.1447	-0.1447
637	1760	CHEMBL439982	CC(=N)N1CC[C@H](Oc2ccc(C(Oc3ccc4c(c3)CN(C(=N)N)CC4)C(=O)O)cc2)C1	80	7.097	0.7645	0	0	0	0	0	Training	7.097	7.3318	0.2348	7.3325	0.2355	0.003	0.4921	0.4936
638	1762	CHEMBL17928	N=C(N)N1CCC(CNC(=O)[C@@H]2CC[C@H]3CN(C(=O)CC(c4ccccc4)c4ccccc4)CC(=O)N32)CC1	80	7.097	0.6257	0	0	0	0	0	Training	7.097	7.1219	0.0249	7.1219	0.0249	0.0025	0.0521	0.0522
639	1764	CHEMBL366405	COC(=O)C(C)CN(c1ccc2c(c1)nc(C)n2Cc1ccc2ccc(C(=N)N)cc2c1)C1CCN(C(C)=N)CC1	80	7.097	0.5636	0	0	0	0	0	Training	7.097	7.0279	-0.0691	7.0278	-0.0692	0.0024	-0.1447	-0.145
640	1767	CHEMBL232969	O=C(N[C@H]1CCC[C@H]1NCc1ccc(Cl)s1)c1ccc(-n2ccccc2=O)cc1	82	7.086	0.5069	0	0	0	0	0	Training	7.086	6.9422	-0.1438	6.9418	-0.1442	0.0024	-0.3013	-0.302
641	1768	CHEMBL540898	C[N+](C)(C)c1ccc(CNC(=O)c2cc3cc(OCc4ccccc4)ccc3n2Cc2cccc(C(=N)N)c2)cc1.O=C([O-])C(F)(F)F	82	7.086	0.4998	1	0	0	0	0	Prediction	7.086	7.4499	0.3639	-	-	0.0022	0.7624	0.7624
642	1769	CHEMBL211447	C[C@H](C(=O)N1CCCCC1)N1CC[C@H](NS(=O)(=O)c2ccc3cc(Cl)ccc3c2)C1=O	82	7.086	0.5356	0	0	0	0	0	Training	7.086	6.9856	-0.1004	6.9854	-0.1006	0.0024	-0.2104	-0.2109
643	1770	CHEMBL212570	C[C@H](C(=O)N1CCOCC1)N1CC[C@@H](NS(=O)(=O)c2ccc3cc(Cl)ccc3c2)C1=O	82	7.086	0.7096	0	0	0	0	0	Prediction	7.086	7.2488	0.1628	-	-	0.0027	0.3411	0.3411
644	1771	CHEMBL331939	COc1ccc2ccc(S(=O)(=O)N[C@H]3CCN(Cc4cc(C(=N)N)cs4)C3=O)cc2c1	83	7.081	0.6645	0	0	0	0	0	Prediction	7.081	7.1806	0.0996	-	-	0.0026	0.2086	0.2086
645	1772	CHEMBL307201	N=C(N)c1cccc(CNC(=O)c2cc3cc(N)ccc3n2Cc2cccc(C(=N)N)c2)c1.O=C(O)C(F)(F)F.O=C(O)C(F)(F)F	84	7.076	0.3132	1	0	0	0	0	Prediction	7.076	7.1677	0.0917	-	-	0.0034	0.1922	0.1922
646	1773	CHEMBL541150	C[N+](C)(C)c1ccc(CNC(=O)c2cc3c(OCc4ccccc4)cccc3n2Cc2cccc(C(=N)N)c2)cc1.O=C([O-])C(F)(F)F	84	7.076	0.5498	1	0	1	0	0	Prediction	7.076	6.5078	-0.5682	-	-	0.011	-1.1955	-1.1955
647	1776	CHEMBL415497	CCOc1cc(C(=O)NCC2CCN(c3ccncc3)CC2)cc(OCCc2ccc(Cl)cc2Cl)c1Br	86	7.066	0.6262	0	0	0	0	0	Training	7.066	7.1226	0.0566	7.1228	0.0568	0.0025	0.1187	0.1189
648	1778	CHEMBL328721	N=C(N)c1cccc(CN2CC[C@H](NS(=O)(=O)c3cc4cccnc4s3)C2=O)c1	88	7.056	0.7163	0	0	0	0	0	Prediction	7.056	7.2589	0.2029	-	-	0.0028	0.4252	0.4252
649	1779	CHEMBL221028	CC(=O)Nc1cccc(-n2nc(C(F)(F)F)c3c2C(=O)N(c2ccc(-c4ccccc4CN(C)C)cc2)CC3)c1	88	7.056	0.753	2	0	0	0	0	Prediction	7.056	8.3513	1.2953	-	-	0.0043	2.7166	2.7166
650	1780	CHEMBL70400	N=C(N)c1ccc(O)c(CCCNC(=O)c2ccc(-c3ccccc3)cc2)c1	88	7.056	0.222	0	0	0	0	0	Training	7.056	6.5113	-0.5447	6.5093	-0.5467	0.0037	-1.142	-1.1462
651	1782	CHEMBL91870	N=C(N)c1ccc(CNC(=O)c2cc3cc(N)ccc3n2Cc2cccc(C(=N)N)c2)cc1	89	7.051	0.3129	1	0	0	0	0	Training	7.051	7.1672	0.1162	7.1676	0.1166	0.0034	0.2436	0.2445
652	1784	CHEMBL182323	COc1cccc(Cn2c(C(=O)NC3CCN(C(C)C)CC3)cc3ccccc32)c1	89	7.051	0.304	1	0	0	0	0	Prediction	7.051	7.1538	0.1028	-	-	0.0035	0.2154	0.2154
653	1786	CHEMBL375112	C[C@@H](C(=O)N1CCOCC1)N1CC[C@H](NS(=O)(=O)c2cc3cc(Cl)ccc3[nH]2)C1=O	90	7.046	0.8279	0	0	0	0	0	Training	7.046	7.4277	0.3817	7.429	0.383	0.0034	0.8001	0.8028
654	1787	CHEMBL421367	N=C(N)c1cccc(CN2CC[C@H](NS(=O)(=O)c3ccc4c(N)nccc4c3)C2=O)c1	90	7.046	0.7048	0	0	0	0	0	Prediction	7.046	7.2415	0.1955	-	-	0.0027	0.4097	0.4097
655	1788	CHEMBL3409879	C[C@@H](C(=O)N1CCOCC1)N1CC[C@H](NS(=O)(=O)C2=Nc3ccc(Cl)cc3C2)C1=O	90	7.046	0.8839	0	0	0	0	0	Prediction	7.046	7.5124	0.4664	-	-	0.0038	0.9779	0.9779
656	1789	CHEMBL183547	COC(=O)[C@@H]1CCCCC1NNC(=O)C(Cc1ccccc1)c1csc2ccc(C(=N)N)cc12.O=C(O)C(F)(F)F	90	7.046	0.196	0	0	0	0	0	Training	7.046	6.4719	-0.5741	6.4697	-0.5763	0.0039	-1.2036	-1.2083
657	1791	CHEMBL541402	CC(NC(=O)c1cc2ccccc2n1Cc1cccc(C(=N)N)c1)c1cc[n+](C)cc1.O=C([O-])C(F)(F)F	92	7.036	0.5778	1	0	0	0	0	Prediction	7.036	7.5679	0.5319	-	-	0.0019	1.1141	1.1141
658	1792	CHEMBL1222225	CS(=O)(=O)N1C[C@H](C(=O)Nc2ccc(Cl)cc2)[C@@H](C(=O)Nc2ccc(C(=O)N3CC=CC3)cc2)C1	92	7.036	0.401	0	1	0	0	0	Training	7.036	7.9793	0.9433	7.9856	0.9496	0.0066	1.9805	1.9936
659	1794	CHEMBL1161499	COC(=O)c1ccccc1CS(=O)(=O)N[C@H]1CCCCN(CC(=O)N[C@@H](CCCNC(=N)N)C(=O)O)C1=O	93	7.032	0.4181	0	0	0	0	0	Training	7.032	6.8079	-0.2241	6.8073	-0.2247	0.0026	-0.4696	-0.4708
660	1795	CHEMBL559033	COC[C@@H]1C[C@@H](NC(=O)c2ccc(Cl)s2)CN1CC(=O)Nc1ccc(-n2ccccc2=O)cc1F	94	7.027	0.7859	0	1	1	0	1	Training	7.027	6.644	-0.383	6.6301	-0.3969	0.035	-0.8158	-0.8454
661	1798	CHEMBL541657	COc1ccc2c(c1)cc(C(=O)NCc1ccc([N+](C)(C)C)cc1)n2Cc1cccc(C(=N)N)c1.O=C([O-])C(F)(F)F	94	7.027	0.4989	1	0	0	0	0	Training	7.027	7.4486	0.4216	7.4495	0.4225	0.0022	0.8831	0.885
662	1801	CHEMBL550102	O=C(CN1C[C@H](NC(=O)c2ccc(Cl)s2)C[C@H]1CO)Nc1ccc(-n2ccccc2=O)cc1F	95	7.022	0.7857	0	1	1	0	1	Training	7.022	6.6437	-0.3783	6.63	-0.392	0.035	-0.8058	-0.835
663	1803	CHEMBL93758	Cc1cccc2c1cc(C(=O)NCc1cccc3ccccc13)n2Cc1cccc(C(=N)N)c1	96	7.018	0.2244	1	0	0	0	0	Training	7.018	7.0334	0.0154	7.0334	0.0154	0.0043	0.0322	0.0324
664	1804	CHEMBL19666	Cc1ccc(NS(=O)(=O)Cc2ccccc2)c(=O)n1CC(=O)NCc1ccc(C(=N)N)s1	96.4	7.016	0.5159	1	0	0	0	0	Training	7.016	7.4743	0.4583	7.4752	0.4592	0.0021	0.96	0.962
665	1806	CHEMBL49958	Cc1c(F)c(N(C)c2cccc(C(=N)N)c2)nc(N(C)c2cccc(C(=N)N)c2)c1F	98	7.009	0.8961	0	0	0	0	0	Training	7.009	7.5309	0.5219	7.5329	0.5239	0.0039	1.0942	1.0985
666	1807	CHEMBL91797	N=C(N)c1cccc(Cn2c(C(=O)NCc3cc(C(F)(F)F)cc(C(F)(F)F)c3)cc3c(O)cccc32)c1	99	7.004	0.5034	1	0	1	0	0	Training	7.004	6.4377	-0.5663	6.4312	-0.5728	0.0112	-1.1918	-1.2054
667	1808	CHEMBL96231	N=C(N)c1cccc(Cn2c(C(=O)NCc3cc(Cl)cc(Cl)c3Cl)cc3c(O)cccc32)c1	99	7.004	0.5598	1	0	1	0	0	Training	7.004	6.523	-0.481	6.5176	-0.4864	0.011	-1.0122	-1.0234
668	1812	CHEMBL146097	CCOC(=O)C(Oc1ccc2c(c1)CN(C(=N)N)CC2)c1ccc(O[C@H]2CCN(C(C)=N)C2)cc1	100	7	0.7645	0	0	0	0	0	Training	7	7.3318	0.3318	7.3328	0.3328	0.003	0.6954	0.6975
669	1813	CHEMBL332619	Cc1ccc2ccc(S(=O)(=O)N[C@H]3CCN(Cc4cccc(C(=N)N)c4)C3=O)cc2c1	100	7	0.5288	0	0	0	0	0	Training	7	6.9753	-0.0247	6.9753	-0.0247	0.0024	-0.0517	-0.0519
670	1814	CHEMBL257240	COc1cccc(S(=O)(=O)NC2CCCN(c3ccc(-c4ccccc4S(C)(=O)=O)cc3F)C2=O)c1	100	7	0.9204	0	0	0	0	0	Training	7	7.5676	0.5676	7.57	0.57	0.0041	1.1902	1.1952
671	1815	CHEMBL540899	C[n+]1ccc(CNC(=O)c2cc3cc(N)ccc3n2Cc2cccc(C(=N)N)c2)cc1.O=C([O-])C(F)(F)F	100	7	0.6044	1	0	0	0	0	Training	7	7.6081	0.6081	7.6092	0.6092	0.0018	1.2737	1.276
672	1816	CHEMBL1684191	O=C1[C@@H](NS(=O)(=O)c2ccc3cc[nH]c3c2)CCN1c1ccc(C2CCCN2)cc1F	100	7	0.7749	0	0	0	0	0	Prediction	7	7.3475	0.3475	-	-	0.003	0.7284	0.7284
673	1817	CHEMBL119913	COc1cccc(-c2ccc(S(=O)(=O)N[C@H]3CCN(Cc4cccc(C(=N)N)c4)C3=O)cc2)c1	100	7	0.6489	0	0	0	0	0	Training	7	7.157	0.157	7.1574	0.1574	0.0025	0.3289	0.3297
674	1820	CHEMBL513605	CC(C)Oc1ccc(CCNS(=O)(=O)c2cc(C(=N)N)ccc2O)cc1	100	7	0.478	0	0	0	0	0	Training	7	6.8985	-0.1015	6.8982	-0.1018	0.0025	-0.2127	-0.2132
675	1821	CHEMBL3099586	N=C(N)c1ccc(Oc2cc(C(=O)NC3CCN(CCCN)CC3)cc(Oc3ccc(C(=N)N)cc3)n2)cc1	100	7	0.9383	1	0	0	0	0	Prediction	7	8.1132	1.1132	-	-	0.0025	2.3323	2.3323
676	1822	CHEMBL1270752	Nc1nccc2ccc(C(=O)N[C@@H](C(=O)N3CCN(c4ccncc4)CC3)c3ccccc3)cc12	100	7	0.4223	0	0	0	0	0	Training	7	6.8142	-0.1858	6.8137	-0.1863	0.0026	-0.3893	-0.3903
677	1823	CHEMBL94904	O=C(NCC1CCN(c2ccncc2)CC1)c1ccc(Cl)c(OCCc2ccc(F)cc2)c1	100	7	0.5019	0	0	0	0	0	Training	7	6.9346	-0.0654	6.9345	-0.0655	0.0024	-0.137	-0.1373
678	1824	CHEMBL492333	COC(=O)[C@H]1CCCCN1C(=O)[C@H](Cc1cccc(C(=N)N)c1)NS(=O)(=O)c1cccc(NC(=O)CCN)c1	100	7	0.3457	0	0	0	0	0	Training	7	6.6984	-0.3016	6.6975	-0.3025	0.0029	-0.6321	-0.6339
679	1825	CHEMBL553840	Cl.Cl.N=C(N)c1cccc(N2CCCCN(C3CCN(Cc4ccccc4)CC3)C2=O)c1	102	6.991	0.4837	0	0	0	0	0	Training	6.991	6.9071	-0.0839	6.9069	-0.0841	0.0025	-0.1758	-0.1762
680	1826	CHEMBL421370	N=C(N)c1cccc(N2CCCCN(C3CCN(Cc4ccccc4)CC3)C2=O)c1	102	6.991	0.4837	0	0	0	0	0	Training	6.991	6.9071	-0.0839	6.9069	-0.0841	0.0025	-0.1758	-0.1762
681	1827	CHEMBL541153	CC[N+](C)(C)c1ccc(CNC(=O)c2cc3cc(F)ccc3n2Cc2cccc(C(=N)N)c2)cc1.O=C([O-])C(F)(F)F	103	6.987	0.5016	1	0	0	0	0	Prediction	6.987	7.4526	0.4656	-	-	0.0021	0.9755	0.9755
682	1828	CHEMBL359704	CC(C)N1CC[C@H](NC(=O)c2cc3ccccc3n2Cc2cc(-c3ccc(Cl)s3)on2)C1	103	6.987	0.6378	1	0	0	0	0	Prediction	6.987	7.6586	0.6716	-	-	0.0018	1.4067	1.4067
683	1829	CHEMBL195032	N=C(N)c1ccc2ccc(CN(CCc3ccccn3)C(=O)c3cccc4ccccc34)cc2c1	104	6.983	0.1806	0	0	0	0	0	Training	6.983	6.4487	-0.5343	6.4465	-0.5365	0.004	-1.1204	-1.125
684	1830	CHEMBL596766	N=C(N)c1cc2cc(-c3cccc(OCc4ccc(Cl)c(F)c4)c3)ccc2s1	105	6.979	0.4629	0	0	0	0	0	Training	6.979	6.8756	-0.1034	6.8754	-0.1036	0.0025	-0.2166	-0.2171
685	1831	CHEMBL3627864	Cc1cc2nc([C@@H](CNC(=O)c3c(Cl)cc(-n4cnnc4)cc3Cl)c3ccccc3)[nH]c2cc1C	105	6.979	0.759	0	0	0	0	0	Training	6.979	7.3235	0.3445	7.3245	0.3455	0.003	0.722	0.7241
686	1833	CHEMBL446437	O=C(NC1CCN(C2CCCCC2)CC1)c1cc2ccccc2n1Cc1cc(-c2ccc(Cl)s2)on1	106	6.975	0.6198	1	0	0	0	0	Training	6.975	7.6314	0.6564	7.6326	0.6576	0.0018	1.3749	1.3773
687	1834	CHEMBL420078	O=C(NCC1CCN(c2ccncc2)CC1)c1cccc(OCCc2ccc(Cl)cc2Cl)c1	106	6.975	0.3655	0	0	0	0	0	Training	6.975	6.7283	-0.2467	6.7276	-0.2474	0.0028	-0.5169	-0.5184
688	1835	CHEMBL234171	O=C(N[C@H]1CCCC[C@H]1NC(=O)c1ccc2c(Cl)c[nH]c2c1)c1ccc(N2CCCS2(=O)=O)cc1	107	6.971	0.4863	1	0	0	0	0	Training	6.971	7.4295	0.4585	7.4305	0.4595	0.0022	0.9605	0.9627
689	1836	CHEMBL220051	Cc1ccc2cc(S(=O)(=O)N[C@H]3CCN([C@@H](C)C(=O)N4CCOCC4)C3=O)ccc2c1	109	6.963	0.668	0	0	0	0	0	Prediction	6.963	7.1859	0.2229	-	-	0.0026	0.467	0.467
690	1838	CHEMBL22944	CNC(=O)C(=O)[C@H](CCCCN)NC(=O)CN(C)C(=O)c1ccccc1Sc1ccccc1C#N	110	6.959	0.1711	0	0	0	0	0	Training	6.959	6.4343	-0.5247	6.4321	-0.5269	0.0041	-1.1003	-1.1048
691	1840	CHEMBL94721	COc1ccc(C(=O)NCC2CCN(c3ccncn3)CC2)cc1OCCc1ccc(Cl)cc1Cl	110	6.959	0.7551	0	0	1	0	0	Training	6.959	6.2999	-0.6591	6.2927	-0.6663	0.0108	-1.3868	-1.4019
692	1841	CHEMBL541148	COc1cccc2c1cc(C(=O)NCc1ccc(-c3cc[n+](C)cc3)cc1)n2Cc1cccc(C(=N)N)c1.O=C([O-])C(F)(F)F	110	6.959	0.7582	1	0	1	0	0	Training	6.959	6.8231	-0.1359	6.8216	-0.1374	0.0108	-0.286	-0.2891
693	1842	CHEMBL3219087	COc1ccc(-c2cccc(S(=O)(=O)N[C@@H](Cc3cccc(C(=N)N)c3)C(=O)N3CCC(CCN)CC3)c2)c(OC)c1	110	6.959	0.5021	0	0	0	0	0	Training	6.959	6.9349	-0.0241	6.9349	-0.0241	0.0024	-0.0504	-0.0506
694	1845	CHEMBL431461	N=C(N)c1cccc(CN2CC[C@H](NS(=O)(=O)c3ccc4nc(Cl)ccc4c3)C2=O)c1	110	6.959	0.7339	0	0	0	0	0	Training	6.959	7.2855	0.3265	7.2865	0.3275	0.0028	0.6843	0.6862
695	1848	CHEMBL194689	CN1CCCC1CCN(Cc1ccc2ccc(C(=N)N)cc2c1)C(=O)c1cccc2ccccc12	111	6.955	0.1215	0	0	0	0	0	Prediction	6.955	6.3593	-0.5957	-	-	0.0046	-1.2495	-1.2495
696	1850	CHEMBL561983	O=C(Cc1csc(NC(=O)c2ccc(Cl)cc2)n1)Nc1ccc(-n2ccccc2=O)cc1F	112	6.951	0.843	1	0	0	0	1	Prediction	6.951	7.0693	0.1183	-	-	0.0281	0.251	0.251
697	1851	CHEMBL94761	COC(=O)CC1(C(=O)Nc2cccc(C(=N)N)c2)CC(c2ccc(C(=N)N)cc2)=NO1	117	6.932	0.5312	0	0	0	0	0	Training	6.932	6.9789	0.0469	6.9791	0.0471	0.0024	0.0984	0.0986
698	1853	CHEMBL268640	CS(=O)(=O)N[C@H](Cc1ccc(Cl)c(Cl)c1)C(=O)N1CCC[C@H]1C(=O)NCc1ccc(C(=N)N)cc1	120	6.921	0.3013	0	0	0	0	0	Prediction	6.921	6.6312	-0.2898	-	-	0.0031	-0.6074	-0.6074
699	1854	CHEMBL324337	COc1ccc2ccc(S(=O)(=O)N(CC(=O)O)[C@H]3CCN(Cc4cccc(C(=N)N)c4)C3=O)cc2c1	120	6.921	0.6536	0	0	0	0	0	Training	6.921	7.1641	0.2431	7.1647	0.2437	0.0025	0.5093	0.5106
700	1855	CHEMBL22566	CN(CC(=O)N[C@@H](CCCCN)C(=O)C(=O)Nc1ccc(Oc2cccc(N)c2)cc1)C(=O)c1ccccc1Sc1ccccc1C#N	120	6.921	0.4932	0	0	0	0	0	Training	6.921	6.9215	0.0005	6.9215	0.0005	0.0024	0.001	0.001
701	1858	CHEMBL1221535	O=C(Nc1ccc(Cl)cc1)[C@H]1CNC[C@@H]1C(=O)Nc1ccc(-n2ccccc2=O)cc1F	120	6.921	0.7512	0	1	0	0	1	Training	6.921	7.6092	0.6882	7.6271	0.7061	0.0253	1.4588	1.4967
702	1861	CHEMBL280186	CN(CC(=O)N[C@@H](CCCCN)C(=O)C(=O)Nc1cccc(N)c1)C(=O)c1ccccc1Sc1ccccc1C#N	120	6.921	0.2329	0	0	0	0	0	Prediction	6.921	6.5278	-0.3932	-	-	0.0036	-0.8244	-0.8244
703	1862	CHEMBL163112	N=C(N)c1cccc(C(=O)N[C@@H](C(=O)N2CCN(Cc3ccccc3)CC2)c2ccccc2)c1	120	6.921	0.1881	0	0	0	0	0	Training	6.921	6.46	-0.461	6.4582	-0.4628	0.004	-0.9666	-0.9705
704	1863	CHEMBL93681	N=C(N)c1cccc(CN2CC[C@H](NS(=O)(=O)c3ccc4ccc(N)cc4c3)C2=O)c1	120	6.921	0.5539	0	0	0	0	0	Training	6.921	7.0133	0.0923	7.0135	0.0925	0.0024	0.1933	0.1938
705	1864	CHEMBL24987	CN(CC(=O)N[C@@H](CCCCN)C(=O)C(=O)Nc1ccc(Oc2ccc(N)cc2)cc1)C(=O)c1ccccc1Sc1ccccc1C#N	120	6.921	0.4871	0	0	0	0	0	Training	6.921	6.9122	-0.0088	6.9122	-0.0088	0.0024	-0.0184	-0.0184
706	1865	CHEMBL120341	Cc1cccc(-c2ccc(S(=O)(=O)N[C@H]3CCN(Cc4cccc(C(=N)N)c4)C3=O)cc2)c1	120	6.921	0.5282	0	0	0	0	0	Training	6.921	6.9744	0.0534	6.9745	0.0535	0.0024	0.1119	0.1122
707	1866	CHEMBL362640	COC(=O)[C@@H]1CCCCC1NC(=O)C(Cc1ccccc1)c1csc2ccc(C(=N)N)cc12.O=C(O)C(F)(F)F	120	6.921	0.1956	0	0	0	0	0	Training	6.921	6.4713	-0.4497	6.4696	-0.4514	0.0039	-0.9428	-0.9465
708	1867	CHEMBL330582	N=C(N)c1cccc(CN2CC[C@H](NS(=O)(=O)c3cc4ccc(Cl)nc4s3)C2=O)c1	120	6.921	0.8197	0	0	0	0	0	Training	6.921	7.4153	0.4943	7.4169	0.4959	0.0033	1.0361	1.0396
709	1869	CHEMBL393973	O=C(N[C@H]1CCC[C@H]1NC(=O)c1ccc2cc[nH]c2c1)c1ccc(-n2ccccc2=O)cc1	124	6.907	0.5307	1	0	0	0	0	Training	6.907	7.4967	0.5897	7.4978	0.5908	0.002	1.2352	1.2377
710	1870	CHEMBL400734	Cc1nn(-c2cccc(CN)c2)c2c(F)c(-c3ccc(N4CCCCC4=O)cc3)ccc12	124	6.907	0.7479	0	0	0	0	0	Training	6.907	7.3067	0.3997	7.3079	0.4009	0.0029	0.8376	0.8401
711	1871	CHEMBL419325	Cc1ccc(CCOc2cc(C(=O)NCC3CCN(c4ccncc4)CC3)ccc2Cl)cc1	124	6.907	0.3785	0	0	0	0	0	Training	6.907	6.748	-0.159	6.7475	-0.1595	0.0027	-0.3332	-0.3341
712	1872	CHEMBL1222286	CS(=O)(=O)N1C[C@H](C(=O)Nc2ccc(Cl)cc2)[C@@H](C(=O)Nc2ccc(N3CCCCC3=O)cc2F)C1	124	6.907	0.7821	0	1	0	0	0	Training	6.907	8.5557	1.6487	8.5677	1.6607	0.0072	3.4627	3.4878
713	1873	CHEMBL92616	COc1cc(OCCc2ccc(Cl)cc2Cl)cc(C(=O)NCC2CCN(c3ccncc3)CC2)c1	125	6.903	0.5186	0	0	0	0	0	Prediction	6.903	6.9599	0.0569	-	-	0.0024	0.1192	0.1192
714	1874	CHEMBL309617	Cc1c(F)c(Oc2cccc(C(=N)N)c2)nc(Oc2cccc(-n3ccnc3)c2)c1F	125	6.903	1.4952	0	0	0	1	0	Training	6.903	7.3462	0.4432	7.3546	0.4516	0.0187	0.9362	0.954
715	1879	CHEMBL232921	O=C(N[C@H]1CCC[C@H]1NC(=O)c1ccc(Cl)cc1F)c1ccc(-n2ccccc2=O)cc1	129	6.889	0.6946	0	0	0	0	0	Prediction	6.889	7.2261	0.3371	-	-	0.0027	0.7063	0.7063
716	1880	CHEMBL1809238	N=C(N)c1ccc(CNC(=O)[C@@H]2CCCN2C(=O)[C@@H](CCC(=O)N2CCN(c3ncccn3)CC2)NS(=O)(=O)Cc2ccccc2)cc1	129	6.889	0.5879	0	0	0	0	0	Prediction	6.889	7.0647	0.1757	-	-	0.0024	0.3681	0.3681
717	1882	CHEMBL326704	C[n+]1ccc(-c2ccc(S(=O)(=O)N[C@H]3CCN(Cc4cccc(C(=N)N)c4)C3=O)cc2)cc1	130	6.886	0.8908	0	0	0	0	0	Training	6.886	7.5228	0.6368	7.5253	0.6393	0.0039	1.3352	1.3404
718	1884	CHEMBL51413	Nc1cc(C2=NOC(C(=O)Nc3ccc(-c4ccccc4S(N)(=O)=O)cc3)C2)ccc1Cl	130	6.886	0.6034	0	0	0	0	0	Training	6.886	7.0881	0.2021	7.0886	0.2026	0.0024	0.4235	0.4246
719	1886	CHEMBL330802	N=C(N)c1ccc(Oc2cccc(Oc3cccc(C(=N)N)c3)n2)cc1	130	6.886	0.8429	0	0	0	0	0	Training	6.886	7.4504	0.5644	7.4524	0.5664	0.0035	1.1831	1.1873
720	1889	CHEMBL7905	CC1(C(=O)Nc2ccc(-c3ccccc3S(N)(=O)=O)cc2)CC(c2ccc(Cl)c(N)c2)=NO1	130	6.886	0.6135	0	0	0	0	0	Training	6.886	7.1034	0.2174	7.104	0.218	0.0025	0.4555	0.4567
721	1890	CHEMBL324793	N=C(N)c1ccc(F)c(CN2CC[C@H](NS(=O)(=O)c3ccc(-c4cccnc4)s3)C2=O)c1	130	6.886	0.7928	0	0	0	0	0	Prediction	6.886	7.3746	0.4886	-	-	0.0032	1.0241	1.0241
722	1891	CHEMBL330960	N=C(N)c1cccc(CN2CC[C@H](NS(=O)(=O)c3ccc(-c4ccncc4)cc3)C2=O)c1	130	6.886	0.5844	0	0	0	0	0	Training	6.886	7.0594	0.1734	7.0598	0.1738	0.0024	0.3633	0.3642
723	1892	CHEMBL422321	N=C(N)c1ccc(/C=C2/CCCCC/C(=C\c3ccc(C(=N)N)cc3)C2=O)cc1	130	6.886	0.1294	0	0	0	0	0	Training	6.886	6.3712	-0.5148	6.3689	-0.5171	0.0045	-1.0797	-1.0846
724	1893	CHEMBL361374	CCNC(=O)[C@@H]1CCCCC1NC(=O)C(Cc1ccccc1)c1csc2ccc(C(=N)N)cc12.O=C(O)C(F)(F)F	130	6.886	0.173	0	0	0	0	0	Prediction	6.886	6.4372	-0.4488	-	-	0.0041	-0.9412	-0.9412
725	1894	CHEMBL3127469	N=C(N)c1ccc2c(c1)[C@@H](c1ccccc1)C[C@@H](c1cccc(-c3ccc(C(=O)O)cc3C(=O)O)c1)N2	130	6.886	0.2831	0	0	0	0	0	Training	6.886	6.6037	-0.2823	6.6028	-0.2832	0.0032	-0.5917	-0.5937
726	1896	CHEMBL51824	N=C(N)c1ccc(Oc2cccc(Oc3ccccc3C(=N)N)n2)cc1	130	6.886	0.8956	0	0	0	0	0	Training	6.886	7.5301	0.6441	7.5326	0.6466	0.0039	1.3505	1.3558
727	1900	CHEMBL92244	COc1cccc2c1cc(C(=O)NCc1ccc(C(=N)N)cc1)n2Cc1cccc(C(=N)N)c1	131	6.883	0.4603	1	0	1	0	0	Prediction	6.883	6.3725	-0.5105	-	-	0.0115	-1.0745	-1.0745
728	1903	CHEMBL317330	N=C(N)c1cccc(CNC(=O)c2cc3cc(OCc4ccccc4)ccc3n2Cc2cccc(C(=N)N)c2)c1	133	6.876	0.4116	1	0	0	0	0	Training	6.876	7.3165	0.4405	7.3177	0.4417	0.0026	0.923	0.9255
729	1905	CHEMBL554407	C[N+](C)(C)c1ccc(CNC(=O)c2cc3cc(Br)ccc3n2Cc2cccc(C(=N)N)c2)cc1.O=C([O-])C(F)(F)F	134	6.873	0.3942	1	0	0	0	0	Training	6.873	7.2902	0.4172	7.2914	0.4184	0.0028	0.8742	0.8767
730	1906	CHEMBL17845	Nc1nc(CCNC(=O)[C@@H]2CC[C@H]3CN(S(=O)(=O)C(c4ccccc4)c4ccccc4)CC(=O)N32)c[nH]1	135	6.87	0.7908	0	0	0	0	0	Training	6.87	7.3716	0.5016	7.3732	0.5032	0.0031	1.0513	1.0546
731	1907	CHEMBL384017	CC(C)CN(CCC#N)C(=O)[C@H](C)N1CC[C@H](NS(=O)(=O)c2ccc3cc(Cl)ccc3c2)C1=O	136	6.866	0.5062	0	0	0	0	0	Training	6.866	6.9411	0.0751	6.9413	0.0753	0.0024	0.1574	0.1578
732	1908	CHEMBL371051	CN1CCN(CCCN(Cc2ccc3ccc(C(=N)N)cc3c2)C(=O)c2cccc3ccccc23)CC1	136	6.866	0.1561	0	0	0	0	0	Training	6.866	6.4116	-0.4544	6.4097	-0.4563	0.0043	-0.9529	-0.957
733	1909	CHEMBL197032	CC1CCCCN1CCCN(Cc1ccc2ccc(C(=N)N)cc2c1)C(=O)c1cccc2ccccc12	137	6.863	0.1175	0	0	0	0	0	Training	6.863	6.3532	-0.5098	6.3508	-0.5122	0.0046	-1.0693	-1.0742
734	1910	CHEMBL232720	Cc1cc(C(=O)N[C@@H]2CCC[C@@H]2NC(=O)c2ccc(-n3ccccc3=O)cc2)ccc1Cl	138	6.86	0.523	0	0	0	0	0	Training	6.86	6.9665	0.1065	6.9668	0.1068	0.0024	0.2232	0.2238
735	1911	CHEMBL96605	O=C(NCC1CCN(c2ccncc2)CC1)c1ccc(C(F)(F)F)c(OCCc2ccc(Cl)cc2Cl)c1	140	6.854	0.4737	0	0	0	0	0	Training	6.854	6.892	0.038	6.8921	0.0381	0.0025	0.0796	0.0798
736	1912	CHEMBL325022	N=C(N)c1cccc(/C=C2/CCCC/C(=C\c3cccc(C(=N)N)c3)C2=O)c1	140	6.854	0.3161	0	0	0	0	0	Training	6.854	6.6536	-0.2004	6.653	-0.201	0.003	-0.42	-0.4213
737	1913	CHEMBL541151	C[N+](C)(C)c1ccc(CNC(=O)c2cc3cc(Cl)ccc3n2Cc2cccc(C(=N)N)c2)cc1.O=C([O-])C(F)(F)F	140	6.854	0.4176	1	0	0	0	0	Training	6.854	7.3256	0.4716	7.3268	0.4728	0.0026	0.9881	0.9907
738	1914	CHEMBL47654	Nc1cc(CCNC(=O)CN2CCN(S(=O)(=O)c3cc4ccc(Cl)cc4s3)CC2=O)ccn1	140	6.854	0.7501	0	0	0	0	0	Training	6.854	7.31	0.456	7.3114	0.4574	0.0029	0.9557	0.9585
739	1915	CHEMBL314047	COc1cc(Oc2nc(Oc3cccc(C(=N)N)c3)c(F)c(C)c2F)cc(C(=O)N(C)C)c1	140	6.854	1.457	0	0	0	1	0	Training	6.854	7.2884	0.4344	7.2964	0.4424	0.018	0.9173	0.9342
740	1916	CHEMBL140016	CCOC(=O)C(CCc1cccc(C(=N)N)c1)Cn1cnc2cc(C(=N)N)ccc21	140	6.854	0.3874	2	0	0	1	0	Training	6.854	6.7075	-0.1465	6.7042	-0.1498	0.0223	-0.3099	-0.317
741	1917	CHEMBL299614	O=C(CN1CCN(S(=O)(=O)c2cc3ccc(Cl)cc3s2)CC1=O)NCCc1ccccn1	140	6.854	0.6746	0	0	0	0	0	Training	6.854	7.1958	0.3418	7.1967	0.3427	0.0026	0.7163	0.7181
742	1919	CHEMBL192811	CC(=N)N1CCC(CNC(=O)c2ccc(C)c(OCCc3ccc(Cl)cc3Cl)c2)CC1	140	6.854	0.4133	0	0	0	0	0	Training	6.854	6.8006	-0.0534	6.8005	-0.0535	0.0026	-0.1119	-0.1122
743	1920	CHEMBL118392	N=C(N)c1cccc(CN2CC[C@H](NS(=O)(=O)c3ccc(-c4ccccn4)s3)C2=O)c1	140	6.854	0.7112	0	0	0	0	0	Training	6.854	7.2512	0.3972	7.2523	0.3983	0.0027	0.8323	0.8346
744	1921	CHEMBL554256	C=CC[N+](C)(C)c1ccc(CNC(=O)c2cc3cc(F)ccc3n2Cc2cccc(C(=N)N)c2)cc1.O=C([O-])C(F)(F)F	141	6.851	0.5018	1	0	0	0	0	Prediction	6.851	7.4529	0.6019	-	-	0.0021	1.261	1.261
745	1923	CHEMBL433351	N=C(N)c1ccc(NC(=O)C2(CC(=O)O)CC(c3cccc(C(=N)N)c3)=NO2)cc1	143	6.845	0.5297	0	0	0	0	0	Training	6.845	6.9767	0.1317	6.977	0.132	0.0024	0.2759	0.2765
746	1925	CHEMBL163586	N=C(N)c1cccc(C(=O)N[C@@H](C(=O)NCCCc2ccccc2)c2ccccc2)c1	145	6.839	0.1029	0	0	0	0	0	Training	6.839	6.3311	-0.5079	6.3287	-0.5103	0.0048	-1.0653	-1.0705
747	1928	CHEMBL121575	N=C(N)c1cccc(CN2CC[C@H](NS(=O)(=O)c3ccc(-c4ccccn4)cc3)C2=O)c1	150	6.824	0.628	0	0	0	0	0	Training	6.824	7.1254	0.3014	7.1261	0.3021	0.0025	0.6314	0.633
748	1929	CHEMBL148917	Cc1ccc(NC(=O)c2sc3ccccc3c2Cl)c(C(=O)Nc2ccc(C#N)cc2)c1	150	6.824	0.3812	0	0	0	0	0	Training	6.824	6.7521	-0.0719	6.7519	-0.0721	0.0027	-0.1507	-0.1512
749	1930	CHEMBL499274	N=C(N)c1cccc(CC(NS(=O)(=O)c2cccc(-c3ccc4[nH]ccc4c3)c2)C(=O)N2CCC(CCN)CC2)c1	150	6.824	0.2502	0	0	0	0	0	Training	6.824	6.5539	-0.2701	6.553	-0.271	0.0035	-0.5661	-0.5681
750	1932	CHEMBL19038	N=C(N)c1cccc([C@@H]2CN(Cc3ccc(-c4ccccc4S(N)(=O)=O)cc3)C[C@H]2C(N)=O)c1.O=C(O)C(F)(F)F.O=C(O)C(F)(F)F	150	6.824	0.269	0	0	0	0	0	Prediction	6.824	6.5824	-0.2416	-	-	0.0033	-0.5065	-0.5065
751	1933	CHEMBL603670	N=C(N)c1cc2c(OC(C(=O)Nc3ccccc3)c3ccccc3)cccc2s1	150	6.824	0.3238	0	0	0	0	0	Training	6.824	6.6652	-0.1588	6.6648	-0.1592	0.003	-0.3327	-0.3337
752	1935	CHEMBL279721	CCc1nc2ccc(OC3CCN(C(C)=N)CC3)cc2n1Cc1cccc(-c2ccc(C(=N)N)cc2)c1	150	6.824	0.7815	0	0	0	0	0	Training	6.824	7.3575	0.5335	7.3592	0.5352	0.0031	1.1182	1.1216
753	1936	CHEMBL2016868	N=C(N)c1ccc(CNC(=O)[C@@H]2Cc3cccc(c3)CNC(=O)Cc3ccc(cc3)CC(=O)NCc3cccc(c3)C[C@@H](NS(=O)(=O)Cc3ccccc3)C(=O)N2)cc1	152	6.818	0.0647	0	0	0	0	0	Training	6.818	6.2734	-0.5446	6.2705	-0.5475	0.0052	-1.1427	-1.1487
754	1940	CHEMBL391737	C[C@@H](C(=O)N1CCOCC1)N1CC[C@H](NS(=O)(=O)CCc2ccc(Cl)s2)C1=O	154	6.812	0.64	0	0	0	0	0	Prediction	6.812	7.1435	0.3315	-	-	0.0025	0.6946	0.6946
755	1941	CHEMBL94696	O=C(NCC1CCN(c2ccncc2)CC1)c1ccc(I)c(OCCc2ccc(Cl)cc2Cl)c1	156	6.807	0.4337	0	0	0	0	0	Training	6.807	6.8315	0.0245	6.8315	0.0245	0.0026	0.0513	0.0514
756	1943	CHEMBL79258	Cc1c(F)c(Oc2cccc(C(=N)N)c2)nc(Oc2cc(C(=O)N(C)C)cc(C(=O)N(C)C)c2)c1F	160	6.796	1.3459	0	0	0	1	0	Training	6.796	7.1204	0.3244	7.1257	0.3297	0.0163	0.6844	0.6957
757	1945	CHEMBL377992	C[C@H](C(=O)N1CCOCC1)N1CC[C@H](NS(=O)(=O)c2ccc3cc(Cl)ccc3c2)C1=O	160	6.796	0.7096	0	0	0	0	0	Training	6.796	7.2488	0.4528	7.25	0.454	0.0027	0.9488	0.9514
758	1946	CHEMBL333548	N=C(N)c1cccc(CN2CC[C@H](NS(=O)(=O)c3ccc(-c4ccccc4)cc3)C2=O)c1	160	6.796	0.5282	0	0	0	0	0	Prediction	6.796	6.9744	0.1784	-	-	0.0024	0.3738	0.3738
759	1947	CHEMBL83675	Cc1c(F)c(Oc2cccc(C(=N)N)c2)nc(Oc2cccc(N(C)C)c2)c1F	160	6.796	1.2985	0	0	0	1	0	Prediction	6.796	7.0487	0.2527	-	-	0.0157	0.5329	0.5329
760	1948	CHEMBL45995	O=C(CN1CCN(S(=O)(=O)c2cc3ccc(Cl)cc3s2)CC1=O)NCCc1cscn1	160	6.796	0.7188	0	0	0	0	0	Training	6.796	7.2627	0.4667	7.264	0.468	0.0028	0.978	0.9807
761	1950	CHEMBL526453	CC[C@H](C)[C@@H](NS(=O)(=O)Cc1ccccc1)C(=O)N[C@@H](CCSC)C(=O)NCc1ccc(C(=N)N)cc1	160	6.796	0.0647	0	0	0	0	0	Training	6.796	6.2734	-0.5226	6.2706	-0.5254	0.0052	-1.0966	-1.1023
762	1952	CHEMBL558238	COc1cccc2c1cc(C(=O)NCCc1cc[n+](C)cc1)n2Cc1cccc(C(=N)N)c1.O=C([O-])C(F)(F)F	160	6.796	0.7486	1	0	1	0	0	Training	6.796	6.8085	0.0125	6.8087	0.0127	0.0108	0.0264	0.0267
763	1953	CHEMBL92614	N=C(N)c1cccc(CN2CC[C@H](NS(=O)(=O)c3ccc4nc(N)ccc4c3)C2=O)c1	160	6.796	0.7213	0	0	0	0	0	Training	6.796	7.2665	0.4705	7.2678	0.4718	0.0028	0.9859	0.9886
764	1956	CHEMBL551862	CN1CCC(N2CCN(C(=O)Cc3csc(NC(=O)c4ccc(Cl)cc4)n3)CC2)CC1	162	6.79	0.4008	1	0	0	0	0	Training	6.79	7.3002	0.5102	7.3016	0.5116	0.0027	1.0691	1.072
765	1961	CHEMBL265315	NC(N)=NCCC[C@@H](CCl)NC(=O)[C@@H]1CCCN1C(=O)[C@H](N)Cc1ccccc1	165	6.783	0.1178	0	0	0	0	0	Training	6.783	6.3537	-0.4293	6.3517	-0.4313	0.0046	-0.9005	-0.9047
766	1962	CHEMBL192590	COc1cc(C(=O)N2CCN(Cc3ccncc3)CC2)cc(OCCc2ccc(Cl)cc2Cl)c1OC	167	6.777	0.8092	0	0	1	0	0	Training	6.777	6.3817	-0.3953	6.3773	-0.3997	0.0111	-0.8318	-0.8411
767	1965	CHEMBL51796	CC(=N)N1CCC(Oc2ccc(C(=O)NCCOc3cccc(C(=N)N)c3)cc2)CC1	170	6.77	0.6626	0	0	1	0	0	Training	6.77	6.16	-0.61	6.1535	-0.6165	0.0105	-1.2833	-1.2968
768	1968	CHEMBL52350	N=C(N)c1ccc(C(=O)N[C@H](COc2cccc(C(=N)N)c2)CC(=O)O)cc1	170	6.77	0.291	0	0	0	0	0	Training	6.77	6.6156	-0.1544	6.6151	-0.1549	0.0032	-0.3235	-0.3246
769	1969	CHEMBL45585	O=C(CN1CCN(S(=O)(=O)c2cc3ccc(Cl)cc3s2)CC1=O)Nc1ccncc1	170	6.77	0.6988	0	0	0	0	0	Training	6.77	7.2324	0.4624	7.2337	0.4637	0.0027	0.969	0.9716
770	1970	CHEMBL19075	COC(=O)[C@H]1CN(Cc2ccc(-c3ccccc3S(N)(=O)=O)cc2)C[C@H]1c1cccc(C(=N)N)c1.O=C(O)C(F)(F)F.O=C(O)C(F)(F)F	170	6.77	0.2938	0	0	0	0	0	Training	6.77	6.6199	-0.1501	6.6194	-0.1506	0.0032	-0.3147	-0.3157
771	1972	CHEMBL3219085	CCOc1ccc(-c2cccc(S(=O)(=O)N[C@@H](Cc3cccc(C(=N)N)c3)C(=O)N3CCC(CCN)CC3)c2)c(Cl)c1	170	6.77	0.3755	0	0	0	0	0	Training	6.77	6.7434	-0.0266	6.7434	-0.0266	0.0028	-0.0556	-0.0558
772	1973	CHEMBL190763	Cc1ccc(C(=O)NCC2CCN(C(=N)N)CC2)cc1OCCc1ccc(Cl)cc1Cl	173	6.762	0.3739	0	0	0	0	0	Training	6.762	6.741	-0.021	6.741	-0.021	0.0028	-0.044	-0.0441
773	1974	CHEMBL94773	Cc1cccc2c1cc(C(=O)NCc1ccnc3ccccc13)n2Cc1cccc(C(=N)N)c1	173	6.762	0.3294	1	0	0	0	0	Training	6.762	7.1922	0.4302	7.1936	0.4316	0.0033	0.9017	0.9047
774	1979	CHEMBL17715	N=C(N)N1CCC(CNC(=O)[C@@H]2CC[C@H]3CN(C(=O)CCc4ccccc4)CC(=O)N32)CC1	180	6.745	0.6257	0	0	0	0	0	Training	6.745	7.1219	0.3769	7.1228	0.3778	0.0025	0.7896	0.7916
775	1981	CHEMBL96584	N=C(N)c1cccc(Cn2c(C(=O)NCc3cccc(NC(N)=O)c3)cc3c(O)cccc32)c1	180	6.745	0.4273	1	0	1	0	0	Training	6.745	6.3226	-0.4224	6.3176	-0.4274	0.0117	-0.8892	-0.8997
776	1983	CHEMBL25184	CCc1nc2ccc(OC3CCN(C(C)=N)CC3)cc2n1Cc1ccc(-c2ccc(C(=N)N)cc2)cc1	180	6.745	0.7815	0	0	0	0	0	Training	6.745	7.3575	0.6125	7.3594	0.6144	0.0031	1.2838	1.2877
777	1988	CHEMBL315218	COc1ccc2ccc(S(=O)(=O)N[C@H]3CCN(Cc4ccc5ccnc(N)c5c4)C3=O)cc2c1	180	6.745	0.7607	0	0	0	0	0	Prediction	6.745	7.3261	0.5811	-	-	0.003	1.2178	1.2178
778	1989	CHEMBL3219084	CCOc1ccc(-c2cccc(S(=O)(=O)N[C@@H](Cc3cccc(C(=N)N)c3)C(=O)N3CCC(CCCC(=O)NC)CC3)c2)c(Cl)c1	180	6.745	0.3755	0	0	0	0	0	Training	6.745	6.7434	-0.0016	6.7434	-0.0016	0.0028	-0.0033	-0.0033
779	1991	CHEMBL96235	COc1cccc2c1cc(C(=O)NCc1ccc(O)cc1)n2Cc1cccc(C(=N)N)c1	183	6.738	0.5125	1	0	1	0	0	Training	6.738	6.4514	-0.2866	6.4482	-0.2898	0.0112	-0.6031	-0.6099
780	1995	CHEMBL332160	COc1ccccc1-c1ccc(S(=O)(=O)N[C@H]2CCN(Cc3cccc(C(=N)N)c3)C2=O)cc1	190	6.721	0.6798	0	0	0	0	0	Training	6.721	7.2037	0.4827	7.205	0.484	0.0026	1.0114	1.0141
781	1996	CHEMBL172147	N=C(N)c1cccc(CNc2ccc3ccn(-c4cccc(C(=N)N)c4)c3c2)c1	190	6.721	0.2753	1	0	0	0	0	Training	6.721	7.1104	0.3894	7.1118	0.3908	0.0038	0.8163	0.8194
782	1998	CHEMBL327562	N=C(N)c1cccc(Cn2c(C(=O)NCc3cc(F)cc(F)c3)cc3c(O)cccc32)c1	191	6.719	0.6538	1	0	1	0	0	Prediction	6.719	6.6651	-0.0539	-	-	0.0108	-0.1133	-0.1133
783	1999	CHEMBL1222019	COc1ccc(NC(=O)[C@H]2CN(S(C)(=O)=O)C[C@@H]2C(=O)Nc2ccc(-n3ccccc3=O)cc2F)cc1F	192	6.717	1.087	0	0	0	0	1	Training	6.717	6.9198	0.2028	6.9258	0.2088	0.0287	0.4307	0.4434
784	2000	CHEMBL439642	CC(C)OC(=O)CC(CCc1ccc(C(=N)N)cc1)c1cccc(C(=N)N)c1	192	6.717	0.1297	0	0	0	0	0	Training	6.717	6.3717	-0.3453	6.3701	-0.3469	0.0045	-0.7243	-0.7276
785	2002	CHEMBL316902	COc1cc(CNC(=O)c2cc3c(O)cccc3n2Cc2cccc(C(=N)N)c2)cc(OC)c1	193	6.714	0.6618	1	0	1	0	0	Training	6.714	6.6772	-0.0368	6.6768	-0.0372	0.0108	-0.0773	-0.0782
786	2003	CHEMBL7440	CS(=O)(=O)N[C@@H](C(=O)N1CCC[C@H]1C(=O)NCc1ccc(C(=N)NN)s1)C(c1ccccc1)c1ccccc1	193	6.714	0.2295	0	0	0	0	0	Training	6.714	6.5226	-0.1914	6.5219	-0.1921	0.0036	-0.4012	-0.4027
787	2004	CHEMBL3628961	Cc1ccc2c(c1)c(C(N)=O)c1n2C[C@@](NC(=O)c2c(Cl)cc(-n3cnnc3)cc2Cl)(c2ccccc2)CC1	193	6.714	0.7728	1	0	0	0	0	Prediction	6.714	7.8628	1.1488	-	-	0.0018	2.4063	2.4063
788	2005	CHEMBL3627866	Cc1cc2nc([C@@H](CNC(=O)c3c(C)cc(-n4cnnc4)cc3Cl)c3ccccc3)[nH]c2cc1C	195	6.71	0.6851	0	0	0	0	0	Training	6.71	7.2117	0.5017	7.213	0.503	0.0026	1.0513	1.0541
789	2007	CHEMBL98240	O=C(NCC1CCN(c2ccncc2)CC1)c1ccc(F)c(OCCc2ccc(F)cc2)c1	199.53	6.7	0.6009	0	0	0	0	0	Prediction	6.7	7.0844	0.3844	-	-	0.0024	0.8053	0.8053
790	2008	CHEMBL432214	Cc1ccc(CCOc2cc(C(=O)NCC3CCN(c4ccncc4)CC3)ccc2F)cc1	199.53	6.7	0.4775	0	0	0	0	0	Training	6.7	6.8977	0.1977	6.8982	0.1982	0.0025	0.4143	0.4153
791	2009	CHEMBL92406	N=C(N)c1cccc(CN2CC[C@H](NS(=O)(=O)c3ccc4ncccc4c3)C2=O)c1	200	6.699	0.6305	0	0	0	0	0	Training	6.699	7.1291	0.4301	7.1302	0.4312	0.0025	0.9012	0.9035
792	2010	CHEMBL147988	N=C(N)N1CCc2ccc(OC(C(=O)O)c3ccc(O[C@H]4CCN(C(=N)N)C4)cc3)cc2C1	200	6.699	0.7095	0	0	0	0	0	Training	6.699	7.2486	0.5496	7.2501	0.5511	0.0027	1.1517	1.1549
793	2011	CHEMBL1160518	N=C(N)c1cccc(N2CCCCN(C3CCN(S(=O)(=O)c4cccc(N)c4)CC3)C2=O)c1.O=C(O)C(F)(F)F.O=C(O)C(F)(F)F	200	6.699	0.66	0	0	0	0	0	Training	6.699	7.1738	0.4748	7.175	0.476	0.0026	0.9948	0.9973
794	2012	CHEMBL344309	CCOC(=O)C(Oc1ccc2c(c1)CN(C(=N)N)CC2)c1ccc(O[C@H]2CCN(C(=N)N)C2)cc1	200	6.699	0.7095	0	0	0	0	0	Training	6.699	7.2486	0.5496	7.2501	0.5511	0.0027	1.1517	1.1549
795	2013	CHEMBL22557	CN(CC(=O)N[C@@H](CCCCN)C(=O)C(=O)NCCN1CCOCC1)C(=O)c1ccccc1Sc1ccccc1C#N	200	6.699	0.3369	0	0	0	0	0	Training	6.699	6.6851	-0.0139	6.685	-0.014	0.0029	-0.0292	-0.0293
796	2016	CHEMBL316349	COC(=O)CC1(C(=O)Nc2ccc(-c3cccc(OC)c3)cc2)CC(c2cccc(C(=N)N)c2)=NO1.O=C(O)C(F)(F)F	200	6.699	0.5855	0	0	0	0	0	Training	6.699	7.0611	0.3621	7.062	0.363	0.0024	0.7586	0.7604
797	2018	CHEMBL147789	CC1(C)CC(=O)C=C(N2CC[C@H](Oc3ccc(C(Oc4ccc5c(c4)CN(C(=N)N)CC5)C(=O)O)cc3)C2)C1	200	6.699	0.767	0	0	0	0	0	Training	6.699	7.3356	0.6366	7.3375	0.6385	0.003	1.3342	1.3382
798	2019	CHEMBL1160793	N=C(N)c1cccc(N2CCCCN(C3CCN(Cc4ccncc4)CC3)C2=O)c1.O=C(O)C(F)(F)F.O=C(O)C(F)(F)F	200	6.699	0.5393	0	0	0	0	0	Prediction	6.699	6.9912	0.2922	-	-	0.0024	0.6122	0.6122
799	2020	CHEMBL7860	CS(=O)(=O)N[C@H](CC1CCCCC1)C(=O)N1CCC[C@H]1C(=O)NCc1ccc(C(=N)N)cc1	200	6.699	0.1825	0	0	0	0	0	Training	6.699	6.4515	-0.2475	6.4505	-0.2485	0.004	-0.5189	-0.521
800	2021	CHEMBL356973	CCOC(=O)C(Oc1ccc2c(c1)CN(C(=N)N)CC2)c1ccc(O[C@H]2CCN(C3=CC(=O)CC(C)(C)C3)C2)cc1	200	6.699	0.767	0	0	0	0	0	Prediction	6.699	7.3356	0.6366	-	-	0.003	1.3342	1.3342
801	2022	CHEMBL144637	C=CCOC(=O)N1CC[C@H](Oc2ccc(C(Oc3ccc4c(c3)CN(C(=N)N)CC4)C(=O)OCC)cc2)C1	200	6.699	0.5954	0	0	0	0	0	Training	6.699	7.076	0.377	7.077	0.378	0.0024	0.79	0.7919
802	2026	CHEMBL1221488	CS(=O)(=O)N1C[C@H](C(=O)Nc2ccc(Cl)cc2)[C@@H](C(=O)Nc2ccc(N3CCCCS3(=O)=O)cc2)C1	201	6.697	0.4677	0	1	0	0	2	Training	6.697	6.2807	-0.4163	6.2326	-0.4644	0.1035	-0.9201	-1.0263
803	2027	CHEMBL2016873	N=C(N)c1ccc(CNC(=O)[C@@H]2Cc3cn(nn3)Cc3cccc(c3)Cn3cc(nn3)C[C@@H](NS(=O)(=O)Cc3ccccc3)C(=O)N2)cc1	206	6.686	0.3328	2	0	0	0	0	Prediction	6.686	7.7158	1.0298	-	-	0.0072	2.1628	2.1628
804	2028	CHEMBL327408	N=C(N)c1ccc(CNC(=O)c2cc3c(O)cccc3n2Cc2cccc(C(=N)N)c2)cc1	208	6.682	0.4569	1	0	1	0	0	Training	6.682	6.3673	-0.3147	6.3637	-0.3183	0.0115	-0.6623	-0.67
805	2029	CHEMBL92519	COC(=O)CC1(C(=O)Nc2ccc(-c3ccccc3C)cc2)CC(c2cccc(C(=N)N)c2)=NO1.O=C(O)C(F)(F)F	210	6.678	0.4648	0	0	0	0	0	Training	6.678	6.8785	0.2005	6.879	0.201	0.0025	0.4201	0.4212
806	2032	CHEMBL119881	N=C(N)c1cccc(CN2CC[C@H](NS(=O)(=O)c3ccc(-c4cccnc4)cc3)C2=O)c1	210	6.678	0.5912	0	0	0	0	0	Training	6.678	7.0697	0.3917	7.0706	0.3926	0.0024	0.8207	0.8227
807	2033	CHEMBL417827	N=C(N)c1cccc(C(=O)N[C@@H](C(=O)NCC2CCC(CN)CC2)c2ccccc2)c1	210	6.678	0.1029	0	0	0	0	0	Training	6.678	6.3311	-0.3469	6.3295	-0.3485	0.0048	-0.7276	-0.7311
808	2034	CHEMBL342733	Cc1ccc(NC(=O)c2sc3ccccc3c2Cl)c(C(=O)Nc2cccnc2)c1	210	6.678	0.4239	1	0	0	0	0	Training	6.678	7.3351	0.6571	7.3368	0.6588	0.0026	1.3769	1.3804
809	2035	CHEMBL404708	O=C1C(NS(=O)(=O)c2ccc3cc(Cl)ccc3c2)CCN1c1ccc(-c2ccccc2)cc1F	215	6.668	0.7315	0	0	0	0	0	Training	6.668	7.2819	0.6139	7.2836	0.6156	0.0028	1.2865	1.2901
810	2036	CHEMBL81893	Cc1c(F)c(Oc2cccc(C(=N)N)c2)nc(Oc2cccc(C(=O)N3CCCC3)c2)c1F	220	6.658	1.3334	0	0	0	1	0	Training	6.658	7.1014	0.4434	7.1087	0.4507	0.0162	0.9356	0.9509
811	2037	CHEMBL55363	N=C(N)c1ccc(C(=O)NCCOc2cccc(C(=N)N)c2)cc1	220	6.658	0.291	0	0	0	0	0	Training	6.658	6.6156	-0.0424	6.6155	-0.0425	0.0032	-0.0888	-0.0891
812	2039	CHEMBL556200	Cl.Cl.N=C(N)c1cccc(N2CCCCN(C3CCN(CCc4ccccc4)CC3)C2=O)c1	220	6.658	0.4831	0	0	0	0	0	Training	6.658	6.9062	0.2482	6.9068	0.2488	0.0025	0.52	0.5213
813	2040	CHEMBL435585	COc1ccc2ccc(S(=O)(=O)N[C@H]3CCN(Cc4ccc(C(=N)N)s4)C3=O)cc2c1	220	6.658	0.6947	0	0	0	0	0	Training	6.658	7.2262	0.5682	7.2278	0.5698	0.0027	1.1907	1.1939
814	2042	CHEMBL91796	COC(=O)CC1(C(=O)Nc2ccc(-c3ccccc3)cc2)CC(c2cccc(C(=N)N)c2)=NO1.O=C(O)C(F)(F)F	220	6.658	0.4648	0	0	0	0	0	Training	6.658	6.8785	0.2205	6.8791	0.2211	0.0025	0.462	0.4632
815	2043	CHEMBL2016871	N=C(N)c1ccc(CNC(=O)[C@@H]2Cc3ccc(cc3)OCC=CCOc3ccc(cc3)C[C@@H](NS(=O)(=O)Cc3ccccc3)C(=O)N2)cc1	220	6.658	0.3067	0	0	0	0	0	Prediction	6.658	6.6394	-0.0186	-	-	0.0031	-0.039	-0.039
816	2046	CHEMBL151661	CCOC(=O)N1C/C(=C/c2ccc(C(=N)N)cc2)C(=O)/C(=C/c2ccc(C(=N)N)cc2)C1	225	6.648	0.4463	0	0	0	0	0	Training	6.648	6.8505	0.2025	6.851	0.203	0.0025	0.4244	0.4254
817	2047	CHEMBL232721	O=C(N[C@H]1CCC[C@H]1NC(=O)c1ccc(Cl)c(F)c1)c1ccc(-n2ccccc2=O)cc1	226	6.646	0.7	0	0	0	0	0	Training	6.646	7.2343	0.5883	7.2358	0.5898	0.0027	1.2327	1.236
818	2050	CHEMBL149960	N=C(N)c1ccc(/C=C2/CC/C(=C\c3ccc(C(=N)N)cc3)C2=O)cc1	230	6.638	0.3155	0	0	0	0	0	Training	6.638	6.6527	0.0147	6.6527	0.0147	0.003	0.0308	0.0309
819	2051	CHEMBL296530	CNC(=O)c1ccc(Oc2cccc(C(=N)N)c2)nc1Oc1cccc(C(=N)N)c1	230	6.638	0.9582	1	0	1	0	0	Training	6.638	7.1256	0.4876	7.1312	0.4932	0.0115	1.0262	1.0382
820	2053	CHEMBL3219082	CNC(=O)CCCC1CCN(C(=O)[C@H](Cc2cccc(C(=N)N)c2)NS(=O)(=O)c2cccc(-c3ccc(Cl)c(Cl)c3)c2)CC1	230	6.638	0.3199	0	0	0	0	0	Training	6.638	6.6593	0.0213	6.6594	0.0214	0.003	0.0447	0.0449
821	2055	CHEMBL317533	CC(C)Oc1ccc(C(=O)NCC2CCN(c3ccncc3)CC2)cc1OCCc1ccc(Cl)cc1Cl	233	6.633	0.5695	0	0	1	0	0	Training	6.633	6.0192	-0.6138	6.0128	-0.6202	0.0104	-1.2912	-1.3047
822	2058	CHEMBL328391	N=C(N)c1cccc(Cn2c(C(=O)NCc3cccc(C(N)=O)c3)cc3ccccc32)c1	240	6.62	0.258	1	0	0	0	0	Training	6.62	7.0842	0.4642	7.086	0.466	0.004	0.9733	0.9772
823	2060	CHEMBL264628	COC(=O)CC1(C(=O)Nc2ccc(-c3cccc(C)c3)cc2)CC(c2cccc(C(=N)N)c2)=NO1.O=C(O)C(F)(F)F	240	6.62	0.4648	0	0	0	0	0	Training	6.62	6.8785	0.2585	6.8792	0.2592	0.0025	0.5416	0.543
824	2062	CHEMBL93536	COC(=O)CC1(C(=O)Nc2ccc(-c3cccc(C(F)(F)F)c3)cc2)CC(c2cccc(C(=N)N)c2)=NO1.O=C(O)C(F)(F)F	240	6.62	0.5202	0	0	0	0	0	Training	6.62	6.9623	0.3423	6.9631	0.3431	0.0024	0.7172	0.7189
825	2063	CHEMBL3780584	CC1CN(c2cccc(C(=N)N)c2)C(=O)N(C2CCN(Cc3ccccc3)CC2)C1	240	6.62	0.4918	0	0	0	0	0	Training	6.62	6.9193	0.2993	6.9201	0.3001	0.0024	0.6272	0.6287
826	2064	CHEMBL4227565	O=C(NCC1CCN(c2ccncc2)CC1)c1cc(OCCc2ccc(Cl)cc2Cl)ccc1Cl	241	6.618	0.4372	0	0	0	0	0	Training	6.618	6.8368	0.2188	6.8373	0.2193	0.0025	0.4584	0.4596
827	2066	CHEMBL3627868	COc1cc(-n2cnnc2)cc(Cl)c1C(=O)NC[C@@H](c1ccccc1)c1nc2cc(C)c(C)cc2[nH]1	245	6.611	0.8706	0	0	0	0	0	Training	6.611	7.4923	0.8813	7.4956	0.8846	0.0037	1.8476	1.8545
828	2069	CHEMBL461016	N=C(N)c1cccc(C[C@H](NS(=O)(=O)c2cccc(-c3ccc(N)nc3)c2)C(=O)N2CCC(CCN)CC2)c1	250	6.602	0.3547	0	0	0	0	0	Training	6.602	6.712	0.11	6.7123	0.1103	0.0028	0.2305	0.2311
829	2070	CHEMBL46314	O=C(CN1CCN(S(=O)(=O)c2cc3ccc(Cl)cc3s2)CC1=O)NCCc1cccnc1	250	6.602	0.6623	0	0	0	0	0	Prediction	6.602	7.1772	0.5752	-	-	0.0026	1.2053	1.2053
830	2071	CHEMBL599001	N=C(N)c1cc2c(OC(CNCc3ccccc3)c3ccccc3)cccc2s1	250	6.602	0.2881	0	0	0	0	0	Training	6.602	6.6113	0.0093	6.6113	0.0093	0.0032	0.0194	0.0195
831	2072	CHEMBL331896	CNc1ccc2ccc(S(=O)(=O)N[C@H]3CCN(Cc4cccc(C(=N)N)c4)C3=O)cc2c1	250	6.602	0.5563	0	0	0	0	0	Prediction	6.602	7.0169	0.4149	-	-	0.0024	0.8693	0.8693
832	2077	CHEMBL329021	N=C(N)c1ccc(CNC(=O)c2cc3ccccc3n2Cc2cccc(C(=N)N)c2)cc1	260	6.585	0.2859	1	0	0	0	0	Training	6.585	7.1264	0.5414	7.1284	0.5434	0.0037	1.135	1.1392
833	2078	CHEMBL342551	Cc1ccc(NC(=O)c2sc3ccccc3c2Cl)c(C(=O)Nc2cccc(Cl)c2)c1	260	6.585	0.3734	0	0	0	0	0	Prediction	6.585	6.7403	0.1553	-	-	0.0028	0.3254	0.3254
834	2081	CHEMBL3219080	CNC(=O)CCCC1CCN(C(=O)[C@H](Cc2cccc(C(=N)N)c2)NS(=O)(=O)c2cccc(-c3cccc(Cl)c3Cl)c2)CC1	260	6.585	0.3294	0	0	0	0	0	Training	6.585	6.6737	0.0887	6.674	0.089	0.003	0.1859	0.1865
835	2084	CHEMBL318935	CCOc1cc(C(=O)NCC2CCN(c3ccncc3)CC2)cc(OCCc2ccc(Cl)cc2Cl)c1OCC	263	6.58	0.7844	0	0	1	0	0	Training	6.58	6.3442	-0.2358	6.3416	-0.2384	0.0109	-0.4961	-0.5016
836	2085	CHEMBL312592	CN(C)C(=O)c1cccc(Oc2cc(C(=O)O)cc(Oc3cccc(C(=N)N)c3)n2)c1	263	6.58	0.9176	1	0	0	1	0	Training	6.58	6.991	0.411	6.9964	0.4164	0.013	0.8657	0.8772
837	2086	CHEMBL94530	COc1ccc(C(=O)NCC2CCN(c3ccnc(Cl)n3)CC2)cc1OCCc1ccc(Cl)cc1Cl	264	6.578	0.8644	0	0	1	0	0	Prediction	6.578	6.4652	-0.1128	-	-	0.0114	-0.2374	-0.2374
838	2087	CHEMBL195314	N=C(N)c1ccc2ccc(CN(CCc3c[nH]cn3)C(=O)c3cccc4ccccc34)cc2c1	264	6.578	0.2881	0	0	0	0	0	Training	6.578	6.6113	0.0333	6.6114	0.0334	0.0032	0.0697	0.0699
839	2089	CHEMBL93657	N=C(N)c1ccc(NC(=O)C2CC(c3cccc(C(=N)N)c3)=NO2)cc1	270	6.569	0.506	0	0	0	0	0	Prediction	6.569	6.9408	0.3718	-	-	0.0024	0.779	0.779
840	2095	CHEMBL329029	N=C(N)c1cccc(Cn2c(C(=O)NCC34C[C@H]5C[C@@H](C3)C[C@@H](C4)C5)cc3c(O)cccc32)c1	274	6.562	0.3922	1	0	1	0	0	Training	6.562	6.2695	-0.2925	6.2659	-0.2961	0.0119	-0.6158	-0.6233
841	2096	CHEMBL149006	Cc1ccc(NC(=O)c2sc3ccccc3c2Cl)c(C(=O)Nc2ccc(N)cc2)c1	280	6.553	0.3541	0	0	0	0	0	Training	6.553	6.7111	0.1581	6.7115	0.1585	0.0029	0.3313	0.3322
842	2097	CHEMBL409260	CCOc1ccc2ccc(S(=O)(=O)N[C@H]3CCN(Cc4cccc(C(=N)N)c4)C3=O)cc2c1	280	6.553	0.6499	0	0	0	0	0	Training	6.553	7.1585	0.6055	7.16	0.607	0.0025	1.2686	1.2719
843	2098	CHEMBL81579	Cc1c(F)c(Oc2cccc(C(=N)N)c2)nc(Oc2cccc(C(N)=O)c2)c1F	280	6.553	1.303	0	0	0	1	0	Prediction	6.553	7.0555	0.5025	-	-	0.0158	1.0599	1.0599
844	2099	CHEMBL184896	N=C(N)c1ccc2scc(C(CC(=O)Nc3ccc(-n4cnc5ccccc54)cc3)Cc3ccccc3)c2c1.O=C(O)C(F)(F)F	280	6.553	0.4307	0	0	0	0	0	Training	6.553	6.8269	0.2739	6.8276	0.2746	0.0026	0.574	0.5755
845	2100	CHEMBL81932	Cc1c(F)c(Oc2cccc(CC(N)=O)c2)nc(Oc2cccc(C(=N)N)c2)c1F	280	6.553	1.2625	0	0	1	1	0	Training	6.553	5.9765	-0.5765	5.9653	-0.5877	0.0192	-1.2181	-1.2419
846	2101	CHEMBL350632	N=C(N)c1cccc(C(=O)N[C@@H](C(=O)N2CCN(C(=O)c3ccccc3)CC2)c2ccccc2)c1	282	6.55	0.2626	0	0	0	0	0	Training	6.55	6.5727	0.0227	6.5728	0.0228	0.0034	0.0475	0.0477
847	2102	CHEMBL366158	CC(=O)Oc1cc(C(=O)NCC2CCN(c3ccncc3)CC2)cc(OCCc2ccc(Cl)cc2Cl)c1Br	285	6.545	0.6381	0	0	0	0	0	Prediction	6.545	7.1406	0.5956	-	-	0.0025	1.248	1.248
848	2104	CHEMBL182562	CC(C)N1CCC(NC(=O)c2cc3ccccc3n2CC(=O)Nc2cccc(Cl)c2)CC1	287	6.542	0.2614	1	0	0	0	0	Prediction	6.542	7.0893	0.5473	-	-	0.0039	1.1476	1.1476
849	2105	CHEMBL232109	O=C(N[C@H]1CCC[C@H]1NC(=O)c1cc2cc(Cl)ccc2s1)c1ccc(-n2ccccc2=O)cc1	288	6.541	0.5788	0	0	0	0	0	Prediction	6.541	7.0509	0.5099	-	-	0.0024	1.0684	1.0684
850	2110	CHEMBL269575	CS(=O)(=O)N[C@@H](C(=O)N1CCC[C@H]1C(=O)NCc1ccc(C(=N)N)cc1)C(c1ccccc1)c1ccccc1	300	6.523	0.1825	0	0	0	0	0	Prediction	6.523	6.4515	-0.0715	-	-	0.004	-0.1499	-0.1499
851	2112	CHEMBL355796	CCOC(=O)CCC(=O)N(c1ccc2nc(C)n(Cc3ccc4ccc(C(=N)N)cc4c3)c2c1)C1CCN(C(C)=N)CC1	300	6.523	0.5788	0	0	0	0	0	Training	6.523	7.0509	0.5279	7.0522	0.5292	0.0024	1.1061	1.1088
852	2113	CHEMBL330244	N=C(N)c1ccc2[nH]c(-c3cccc(Br)c3O)nc2c1	300	6.523	0.6274	1	0	0	1	0	Prediction	6.523	6.5521	0.0291	-	-	0.014	0.0613	0.0613
853	2115	CHEMBL3099583	N=C(N)c1ccc(Oc2ccc(C(=O)NCCCN)c(Oc3ccc(C(=N)N)cc3)n2)cc1	300	6.523	0.95	1	0	1	0	0	Training	6.523	7.1132	0.5902	7.12	0.597	0.0115	1.2421	1.2565
854	2116	CHEMBL366556	COC(=O)CCCN(c1ccc2nc(C)n(Cc3ccc4ccc(C(=N)N)cc4c3)c2c1)C1CCN(C(C)=N)CC1	300	6.523	0.5636	0	0	0	0	0	Prediction	6.523	7.0279	0.5049	-	-	0.0024	1.0579	1.0579
855	2118	CHEMBL328324	N=C(N)c1cccc(Cn2c(C(=O)NCc3ccnc4ccccc34)cc3c(O)cccc32)c1	300	6.523	0.4972	1	0	1	0	0	Training	6.523	6.4283	-0.0947	6.4272	-0.0958	0.0113	-0.1993	-0.2016
856	2122	CHEMBL93686	N=C(N)c1cccc(Cn2c(C(=O)NCc3cccc4ccccc34)c(Cl)c3ccccc32)c1	304	6.517	0.3382	1	0	0	0	0	Prediction	6.517	7.2055	0.6885	-	-	0.0032	1.4431	1.4431
857	2123	CHEMBL371386	CCOc1ccc(C(=O)N2CCN(Cc3ccncc3)CC2)cc1OCCc1ccc(Cl)cc1Cl	306	6.514	0.5945	0	0	1	0	0	Training	6.514	6.057	-0.457	6.0522	-0.4618	0.0104	-0.9614	-0.9714
858	2124	CHEMBL94651	COc1ccc(CCOc2cc(C(=O)NCC3CCN(c4ccncc4)CC3)ccc2F)cc1	307	6.513	0.5976	0	0	0	0	0	Prediction	6.513	7.0794	0.5664	-	-	0.0024	1.1867	1.1867
859	2125	CHEMBL314549	COc1cccc(CNC(=O)c2cc3c(O)cccc3n2Cc2cccc(C(=N)N)c2)c1	308	6.511	0.5126	1	0	1	0	0	Training	6.511	6.4516	-0.0594	6.4509	-0.0601	0.0112	-0.125	-0.1265
860	2127	CHEMBL317594	COc1ccc(CCOc2cc(C(=O)NCC3CCN(c4ccncc4)CC3)ccc2Cl)cc1	314	6.503	0.4986	0	0	0	0	0	Prediction	6.503	6.9296	0.4266	-	-	0.0024	0.8939	0.8939
861	2129	CHEMBL350955	N=C(N)c1ccc(CC(=O)CN2CCCC[C@H](NS(=O)(=O)Cc3ccccc3)C2=O)cc1	315	6.502	0.4191	0	0	0	0	0	Training	6.502	6.8094	0.3074	6.8102	0.3082	0.0026	0.6441	0.6458
862	2130	CHEMBL318660	CC(=O)Nc1ccc(C(=O)NCC2CCN(c3ccncc3)CC2)cc1OCCc1ccc(Cl)cc1Cl	316	6.5	0.4624	0	0	0	0	0	Training	6.5	6.8749	0.3749	6.8758	0.3758	0.0025	0.7855	0.7874
863	2131	CHEMBL314969	N=C(N)c1cccc(Cn2c(C(=O)NCCNc3cccc4ccccc34)cc3c(O)cccc32)c1	318	6.498	0.4302	1	0	1	0	0	Training	6.498	6.3269	-0.1711	6.3249	-0.1731	0.0116	-0.36	-0.3643
864	2132	CHEMBL211938	C[C@@H](C(=O)N1CCNCC1)N1CC[C@H](NS(=O)(=O)c2ccc3cc(Cl)ccc3c2)C1=O	320	6.495	0.5844	0	0	0	0	0	Prediction	6.495	7.0594	0.5644	-	-	0.0024	1.1825	1.1825
865	2133	CHEMBL84419	Cc1c(Oc2nc(Oc3cccc(C(=N)N)c3)c(F)c(C)c2F)cccc1N(C)C	320	6.495	1.3154	0	0	0	1	0	Training	6.495	7.0742	0.5792	7.0836	0.5886	0.0159	1.2219	1.2416
866	2134	CHEMBL207720	N=C(N)c1ccc2[nH]c(-c3cc(CC(=O)O)cc(-c4cccc([N+](=O)[O-])c4)c3O)nc2c1	320	6.495	0.8984	1	0	0	1	0	Training	6.495	6.962	0.467	6.9681	0.4731	0.013	0.9836	0.9966
867	2136	CHEMBL357795	N=C(N)c1ccc(/C=C2/CCCCCC/C(=C\c3ccc(C(=N)N)cc3)C2=O)cc1	320	6.495	0.1294	0	0	0	0	0	Training	6.495	6.3712	-0.1238	6.3707	-0.1243	0.0045	-0.2596	-0.2608
868	2137	CHEMBL329392	Cc1cccc2c1cc(C(=O)NCc1cccc(-c3ccccc3)c1)n2Cc1cccc(C(=N)N)c1	325	6.488	0.2244	1	0	0	0	0	Training	6.488	7.0334	0.5454	7.0357	0.5477	0.0043	1.1437	1.1487
869	2138	CHEMBL55486	CC(=N)N1CCC(Oc2ccc(C(=O)NCCOc3cc(C(=N)N)ccc3CCC(=O)O)cc2)CC1	330	6.481	0.6658	0	0	1	1	0	Training	6.481	5.074	-1.407	5.05	-1.431	0.0168	-2.9693	-3.0199
870	2140	CHEMBL497307	CC[C@H](C)[C@@H](NS(=O)(=O)Cc1ccccc1)C(=O)N[C@@H](CCC(N)=O)C(=O)NCc1ccc(C(=N)N)cc1	330	6.481	0.0647	0	0	0	0	0	Training	6.481	6.2734	-0.2076	6.2723	-0.2087	0.0052	-0.4357	-0.4379
871	2143	CHEMBL173419	N=C(N)c1ccc(-n2ccc3ccc(NCc4cccc(C(=N)N)c4)cc32)cc1	340	6.469	0.2726	0	0	0	0	0	Training	6.469	6.5878	0.1188	6.5882	0.1192	0.0033	0.249	0.2499
872	2145	CHEMBL117156	N=C(N)c1cccc(CNC(=O)CNS(=O)(=O)c2ccc3ccccc3c2)c1	340	6.469	0.1708	0	0	0	0	0	Prediction	6.469	6.4338	-0.0352	-	-	0.0041	-0.0737	-0.0737
873	2146	CHEMBL159162	COC(=O)OC[C@@H](NS(=O)(=O)Cc1ccccc1)C(=O)NCC(=O)NCc1ccc(C(=N)N)cc1	340	6.469	0.0647	0	0	0	0	0	Training	6.469	6.2734	-0.1956	6.2723	-0.1967	0.0052	-0.4105	-0.4126
874	2148	CHEMBL3627867	Cc1cc2nc([C@@H](CNC(=O)c3c(Cl)cc(-n4cnnc4)cc3C(F)(F)F)c3ccccc3)[nH]c2cc1C	340	6.469	0.7646	0	0	0	0	0	Prediction	6.469	7.332	0.863	-	-	0.003	1.8086	1.8086
875	2149	CHEMBL1221968	CS(=O)(=O)N1C[C@H](C(=O)Nc2ccc3[nH]ccc3c2)[C@@H](C(=O)Nc2ccc(-n3ccccc3=O)cc2F)C1	345	6.462	0.8138	0	0	0	0	1	Training	6.462	6.5066	0.0446	6.5079	0.0459	0.0279	0.0947	0.0974
876	2151	CHEMBL374188	C[C@@H](C(=O)N(C)C)N1CC[C@H](NS(=O)(=O)c2ccc3cc(Cl)ccc3c2)C1=O	346	6.461	0.5062	0	0	0	0	0	Training	6.461	6.9411	0.4801	6.9423	0.4813	0.0024	1.0059	1.0084
877	2153	CHEMBL153659	CN(C)C(=N)c1ccc(/C=C2\CCCC/C(=C\c3ccc(C(=N)N)cc3)C2=O)cc1	350	6.456	0.3152	0	0	0	0	0	Training	6.456	6.6522	0.1962	6.6528	0.1968	0.0031	0.4113	0.4125
878	2158	CHEMBL7895	CS(=O)(=O)N[C@@H](C(=O)N1CCC[C@H]1C(=O)NCc1ccc(C(=N)N)s1)C(c1ccccc1)c1ccccc1	360	6.444	0.2277	0	0	0	0	0	Training	6.444	6.5199	0.0759	6.5202	0.0762	0.0036	0.1591	0.1597
879	2161	CHEMBL460378	COc1ccc(-c2cccc(S(=O)(=O)NC(Cc3cccc(C(=N)N)c3)C(=O)N3CCC(CCN)CC3)c2)cc1	360	6.444	0.3209	0	0	0	0	0	Training	6.444	6.6609	0.2169	6.6615	0.2175	0.003	0.4545	0.4559
880	2162	CHEMBL278612	CN(CC(=O)N[C@@H](CCCCN)C(=O)C(=O)NCc1ccccn1)C(=O)c1ccccc1Sc1ccccc1C#N	360	6.444	0.2573	1	0	0	0	0	Training	6.444	7.0831	0.6391	7.0857	0.6417	0.004	1.3401	1.3455
881	2163	CHEMBL393986	O=C(N[C@H]1CCC[C@H]1NC(=O)c1ccc(Cl)cc1Cl)c1ccc(-n2ccccc2=O)cc1	360	6.444	0.594	0	0	0	0	0	Prediction	6.444	7.0739	0.6299	-	-	0.0024	1.3198	1.3198
882	2164	CHEMBL314645	Cc1c(F)c(Oc2cccc(C(=N)N)c2)nc(Oc2cccc(C(O)C(N)=O)c2)c1F	370	6.432	1.2626	0	0	1	1	0	Training	6.432	5.9767	-0.4553	5.9678	-0.4642	0.0192	-0.9621	-0.9809
883	2166	CHEMBL118799	CCc1ccc2ccc(S(=O)(=O)N[C@H]3CCN(Cc4cccc(C(=N)N)c4)C3=O)cc2c1	370	6.432	0.5288	0	0	0	0	0	Prediction	6.432	6.9753	0.5433	-	-	0.0024	1.1383	1.1383
884	2167	CHEMBL171966	CC(=N)N1CCC(N(CCCC(=O)O)c2ccc3c(c2)nc(C)n3Cc2ccc3ccc(C(=N)N)cc3c2)CC1	370	6.432	0.5636	0	0	0	0	0	Training	6.432	7.0279	0.5959	7.0294	0.5974	0.0024	1.2486	1.2516
885	2170	CHEMBL151985	CCOC(=O)CCC(=O)N(c1ccc2c(c1)nc(C)n2Cc1ccc2ccc(C(=N)N)cc2c1)C1CCN(C(C)=N)CC1	370	6.432	0.5789	0	0	0	0	0	Training	6.432	7.0511	0.6191	7.0526	0.6206	0.0024	1.2971	1.3002
886	2171	CHEMBL3219083	N=C(N)c1cccc(C[C@H](NS(=O)(=O)c2cccc(-c3ccc(Cl)c(Cl)c3)c2)C(=O)N2CCC(CCN)CC2)c1	370	6.432	0.3199	0	0	0	0	0	Training	6.432	6.6593	0.2273	6.66	0.228	0.003	0.4765	0.4779
887	2174	CHEMBL119249	N=C(N)c1cccc(CN2CC[C@H](NS(=O)(=O)c3ccc(Oc4ccccc4)cc3)C2=O)c1	380	6.42	0.7854	0	0	1	0	0	Training	6.42	6.3457	-0.0743	6.3449	-0.0751	0.0109	-0.1563	-0.158
888	2177	CHEMBL3781349	CC1CN(CC2CCN(Cc3ccccc3)CC2)C(=O)N(c2cccc(C(=N)N)c2)C1	380	6.42	0.4597	0	0	0	0	0	Prediction	6.42	6.8708	0.4508	-	-	0.0025	0.9445	0.9445
889	2178	CHEMBL284436	N=C(N)NCCC[C@@H](CCl)NC(=O)[C@@H]1CCN2CC[C@@](N)(Cc3ccccc3)CN12	385	6.415	0.2032	0	0	0	0	0	Training	6.415	6.4828	0.0678	6.4831	0.0681	0.0038	0.1422	0.1428
890	2179	CHEMBL359275	N=C(N)c1ccc(/C=C2\CCCCCC/C(=C\c3ccc(C(=N)N)cc3)C2=O)cc1	390	6.409	0.1294	0	0	0	0	0	Training	6.409	6.3712	-0.0378	6.371	-0.038	0.0045	-0.0792	-0.0796
891	2181	CHEMBL146511	Cc1ccc(NC(=O)c2sccc2Cl)c(C(=O)Nc2ccc(F)cc2)c1	390	6.409	0.4143	0	0	0	0	0	Training	6.409	6.8021	0.3931	6.8032	0.3942	0.0026	0.8238	0.8259
892	2183	CHEMBL150612	N=C(N)c1ccc(/C=C2/CC(c3ccccc3)C/C(=C\c3ccc(C(=N)N)cc3)C2=O)cc1	395	6.403	0.3161	0	0	0	0	0	Training	6.403	6.6536	0.2506	6.6544	0.2514	0.003	0.5252	0.5268
893	2185	CHEMBL1809239	N=C(N)c1ccc(CNC(=O)[C@@H]2CCCN2C(=O)[C@@H](CCC(=O)N2CCN(C(=O)OCc3ccccc3)CC2)NS(=O)(=O)Cc2ccccc2)cc1	397	6.401	0.3109	0	0	0	0	0	Training	6.401	6.6457	0.2447	6.6465	0.2455	0.0031	0.5129	0.5145
894	2186	CHEMBL315645	Nc1ccc(CCOc2cc(C(=O)NCC3CCN(c4ccncc4)CC3)ccc2Cl)cc1	398.11	6.4	0.4031	0	0	0	0	0	Training	6.4	6.7852	0.3852	6.7862	0.3862	0.0027	0.8071	0.8093
895	2187	CHEMBL144079	CCOC(=O)C(Oc1ccc2c(c1)CN(C(=N)N)CC2)c1ccc(O[C@H]2CCNC2)cc1	400	6.398	0.5469	0	0	0	0	0	Training	6.398	7.0027	0.6047	7.0041	0.6061	0.0024	1.2669	1.27
896	2191	CHEMBL329127	N=C(N)c1cccc(N2CCCN(C3CCN(Cc4ccccc4)CC3)C2=O)c1	400	6.398	0.4865	0	0	0	0	0	Training	6.398	6.9113	0.5133	6.9126	0.5146	0.0024	1.0755	1.0782
897	2193	CHEMBL3779949	CC1CN(CCC2CCN(Cc3ccccc3)CC2)C(=O)N(c2cccc(C(=N)N)c2)C1	400	6.398	0.4597	0	0	0	0	0	Training	6.398	6.8708	0.4728	6.872	0.474	0.0025	0.9906	0.9931
898	2196	CHEMBL148972	CC(=O)N1CCC(Oc2ccc(C(Oc3ccc4c(c3)CN(C(=N)N)CC4)C(=O)O)cc2)CC1	400	6.398	0.5394	0	0	1	0	0	Training	6.398	5.9736	-0.4244	5.9692	-0.4288	0.0104	-0.8926	-0.902
899	2202	CHEMBL433510	CC(C)COC(=O)OC[C@@H](NS(=O)(=O)Cc1ccccc1)C(=O)N[C@@H](C)C(=O)NCc1ccc(C(=N)N)cc1	410	6.387	0.0647	0	0	0	0	0	Training	6.387	6.2734	-0.1136	6.2728	-0.1142	0.0052	-0.2384	-0.2397
900	2204	CHEMBL3627870	Cc1cc2nc([C@@H](CNC(=O)c3ccc(-n4cnnc4)cc3Cl)c3ccccc3F)[nH]c2cc1C	412	6.385	0.809	0	0	0	0	0	Training	6.385	7.3991	1.0141	7.4024	1.0174	0.0033	2.1256	2.1326
901	2205	CHEMBL2315242	N=C(N)c1ccc(CNC(=O)[C@@H]2Cc3ccc(cc3)NC(=O)CN3CCN(CC3)CC(=O)Nc3cccc(c3)C[C@@H](NS(=O)(=O)Cc3ccccc3)C(=O)N2)cc1.O=C(O)C(F)(F)F	415	6.382	0.1806	0	0	0	0	0	Training	6.382	6.4487	0.0667	6.4489	0.0669	0.004	0.1398	0.1403
902	2207	CHEMBL172831	CC(=N)N1CCC(N(C(=O)CCC(=O)O)c2ccc3nc(C)n(Cc4ccc5ccc(C(=N)N)cc5c4)c3c2)CC1	417	6.38	0.5788	0	0	0	0	0	Training	6.38	7.0509	0.6709	7.0526	0.6726	0.0024	1.4057	1.4091
903	2208	CHEMBL151049	N=C(N)c1ccc(/C=C2/CCC/C(=C\c3ccc(C(=N)N)cc3)C2=O)cc1	420	6.377	0.3149	0	0	0	0	0	Training	6.377	6.6518	0.2748	6.6526	0.2756	0.0031	0.5759	0.5777
904	2212	CHEMBL453766	COc1ccc(-c2cccc(S(=O)(=O)NC(Cc3cccc(C(=N)N)c3)C(=O)N3CCC(CCN)CC3)c2)cc1OC	420	6.377	0.5244	0	0	0	0	0	Training	6.377	6.9687	0.5917	6.9701	0.5931	0.0024	1.2396	1.2426
905	2221	CHEMBL61327	Cc1cc(Br)c(O)c(C(=O)Nc2ccc(C(=N)N)cc2)c1	440	6.357	0.3813	0	0	0	0	0	Training	6.357	6.7522	0.3952	6.7533	0.3963	0.0027	0.8282	0.8304
906	2222	CHEMBL333958	N=C(N)c1cccc(CN2CC[C@H](NS(=O)(=O)c3cccc(-c4ccccc4)c3)C2=O)c1	440	6.357	0.5287	0	0	0	0	0	Training	6.357	6.9752	0.6182	6.9767	0.6197	0.0024	1.2951	1.2983
907	2229	CHEMBL277366	N=C(N)c1cccc([C@@H]2CN(Cc3ccc(-c4ccccc4S(N)(=O)=O)cc3)C[C@@H]2C(=O)O)c1.O=C(O)C(F)(F)F.O=C(O)C(F)(F)F	460	6.337	0.2937	0	0	0	0	0	Training	6.337	6.6197	0.2827	6.6206	0.2836	0.0032	0.5926	0.5945
908	2230	CHEMBL82175	Cc1c(F)c(Oc2cccc(CC(=O)N(C)C)c2)nc(Oc2cccc(C(=N)N)c2)c1F	460	6.337	1.2625	0	0	1	1	0	Training	6.337	5.9765	-0.3605	5.9695	-0.3675	0.0192	-0.7617	-0.7766
909	2231	CHEMBL64097	Cc1cc(I)c(O)c(C(=O)Nc2ccc(C(=N)N)cc2)c1	460	6.337	0.3758	0	0	0	0	0	Training	6.337	6.7439	0.4069	6.745	0.408	0.0028	0.8527	0.855
910	2233	CHEMBL1221417	COc1ccc(NC(=O)[C@H]2CN(S(C)(=O)=O)C[C@@H]2C(=O)Nc2ccc(-n3ccccc3=O)cc2F)cc1	463	6.334	0.8828	0	0	0	0	1	Training	6.334	6.611	0.277	6.6189	0.2849	0.0279	0.5879	0.6048
911	2236	CHEMBL92942	N=C(N)c1cccc(Cn2c(C(=O)NCc3cccc(C(F)(F)F)c3)cc3c(O)cccc32)c1	476	6.322	0.4473	1	0	1	0	0	Prediction	6.322	6.3528	0.0308	-	-	0.0115	0.0649	0.0649
912	2240	CHEMBL431745	NS(=O)(=O)c1ccccc1-c1ccc(NC(=O)C2CC(c3ccc4c(c3)OCO4)=NO2)cc1	490	6.31	1.0663	0	0	1	0	0	Training	6.31	6.7706	0.4606	6.7769	0.4669	0.0134	0.9704	0.9836
913	2243	CHEMBL348963	N=C(N)c1cccc(C(=O)N[C@@H](C(=O)NCc2ccc(CN)cc2)c2ccccc2)c1	500	6.301	0.1029	0	0	0	0	0	Training	6.301	6.3311	0.0301	6.3313	0.0303	0.0048	0.0632	0.0635
914	2245	CHEMBL135815	CCOC(=O)C(Cc1ccc(C(=N)N)cc1)NC(=O)CNS(=O)(=O)c1ccc(C(=N)N)cc1	500	6.301	0.2348	0	0	0	1	0	Training	6.301	5.4398	-0.8612	5.4258	-0.8752	0.0161	-1.8168	-1.8464
915	2246	CHEMBL356630	C/N=C(/N)c1ccc(/C=C2/CCCC/C(=C\c3ccc(C(=N)N)cc3)C2=O)cc1	500	6.301	0.3151	0	0	0	0	0	Training	6.301	6.6521	0.3511	6.6532	0.3522	0.0031	0.7358	0.7381
916	2248	CHEMBL349451	N=C(N)c1cccc(C(=O)N[C@@H](C(=O)NCC2CCC(CN)CC2)C2CCCCC2)c1	500	6.301	0.1029	0	0	0	0	0	Training	6.301	6.3311	0.0301	6.3313	0.0303	0.0048	0.0632	0.0635
917	2250	CHEMBL345435	CC(C)COC(=O)OC[C@@H](NS(=O)(=O)Cc1ccccc1)C(=O)NCC(=O)NCc1ccc(C(=N)N)cc1	500	6.301	0.0647	0	0	0	0	0	Training	6.301	6.2734	-0.0276	6.2732	-0.0278	0.0052	-0.058	-0.0583
918	2254	CHEMBL356862	N=C(N)c1ccc(/C=C2/CCCCCCC/C(=C\c3ccc(C(=N)N)cc3)C2=O)cc1	510	6.292	0.1294	0	0	0	0	0	Training	6.292	6.3712	0.0792	6.3716	0.0796	0.0045	0.1661	0.1669
919	2257	CHEMBL490491	O=C(Nc1cccc(OCc2ccc(-c3ccc(F)cc3F)cc2)c1)C1CCNCC1	512	6.291	0.486	0	0	1	0	0	Training	6.291	5.8929	-0.3981	5.8887	-0.4023	0.0104	-0.8375	-0.8463
920	2266	CHEMBL489694	O=C(Nc1cccc(OCc2ccc(-c3cccc(F)c3F)cc2)c1)C1CCNCC1	548	6.261	0.5443	0	0	1	0	0	Training	6.261	5.9811	-0.2799	5.9781	-0.2829	0.0104	-0.5889	-0.595
921	2268	CHEMBL3219076	CNC(=O)CCCC1CCN(C(=O)[C@H](Cc2cccc(C(=N)N)c2)NS(=O)(=O)c2cccc(-c3ccc(F)cc3)c2)CC1	550	6.26	0.3242	0	0	0	0	0	Training	6.26	6.6659	0.4059	6.6671	0.4071	0.003	0.8506	0.8531
922	2269	CHEMBL155871	COC(=O)CC(CCc1ccc(C(N)=O)cc1)c1cccc(C(=N)N)c1	550	6.26	0.1015	0	0	0	0	0	Training	6.26	6.329	0.069	6.3294	0.0694	0.0048	0.1448	0.1455
923	2270	CHEMBL606183	N=C(N)c1cc2c(OC(COC(=O)Nc3ccccc3F)c3ccccc3)cccc2s1	550	6.26	0.5044	0	0	0	1	0	Prediction	6.26	5.8476	-0.4124	-	-	0.0134	-0.8689	-0.8689
924	2273	CHEMBL597370	N=C(N)c1cc2c(OC(CNC(=O)Oc3ccccc3)c3ccccc3)cccc2s1	560	6.252	0.4213	0	0	0	0	0	Training	6.252	6.8127	0.5607	6.8142	0.5622	0.0026	1.1749	1.1779
925	2274	CHEMBL272977	COc1ccc(C(=O)NC2CCCN(c3ccc(-c4ccccc4S(C)(=O)=O)cc3F)C2=O)cc1	560	6.252	0.8369	0	0	1	0	0	Training	6.252	6.4236	0.1716	6.4256	0.1736	0.0113	0.3612	0.3653
926	2276	CHEMBL1809241	N=C(N)c1ccc(CNC(=O)[C@@H]2CCCN2C(=O)[C@@H](CCC(=O)N2CCNCC2)NS(=O)(=O)Cc2ccccc2)cc1	565	6.248	0.2605	0	0	0	0	0	Training	6.248	6.5695	0.3215	6.5706	0.3226	0.0034	0.6739	0.6762
927	2278	CHEMBL95097	Cc1cc(Br)c(O)c(-c2nc3cc(C(=N)N)ccc3[nH]2)c1	570	6.244	0.628	1	0	0	1	0	Training	6.244	6.553	0.309	6.5574	0.3134	0.014	0.6512	0.6605
928	2280	CHEMBL3219081	N=C(N)c1cccc(C[C@H](NS(=O)(=O)c2cccc(-c3cccc(Cl)c3Cl)c2)C(=O)N2CCC(CCN)CC2)c1	580	6.237	0.3294	0	0	0	0	0	Training	6.237	6.6737	0.4367	6.675	0.438	0.003	0.9152	0.918
929	2282	CHEMBL421183	NC(=O)c1ccc(C(=O)NCC2CCN(c3ccncc3)CC2)cc1OCCc1ccc(Cl)cc1Cl	588	6.231	0.4558	0	0	0	0	0	Training	6.231	6.8649	0.6339	6.8665	0.6355	0.0025	1.3282	1.3315
930	2283	CHEMBL345769	Cc1ccc(NC(=O)c2cc3ccccc3s2)c(C(=O)Nc2ccc(F)cc2)c1	590	6.229	0.357	0	0	0	0	0	Prediction	6.229	6.7155	0.4865	-	-	0.0028	1.0194	1.0194
931	2285	CHEMBL435761	N=C(N)c1cccc([C@@H]2CN(Cc3ccc(-c4ccccc4S(N)(=O)=O)cc3)C[C@H]2C(=O)O)c1.O=C(O)C(F)(F)F.O=C(O)C(F)(F)F	600	6.222	0.2937	0	0	0	0	0	Training	6.222	6.6197	0.3977	6.621	0.399	0.0032	0.8336	0.8363
932	2289	CHEMBL596968	COc1ccc(NC(=O)OC[C@H](Oc2cccc3sc(C(=N)N)cc23)c2ccccc2)cc1	600	6.222	0.4451	0	0	0	1	0	Training	6.222	5.7579	-0.4641	5.7514	-0.4706	0.0138	-0.978	-0.9917
933	2290	CHEMBL94439	COc1ccc(C(=O)N2CCN(Cc3ccncc3)CC2)cc1OCCc1ccc(Cl)cc1Cl	600	6.222	0.5941	0	0	1	0	0	Prediction	6.222	6.0564	-0.1656	-	-	0.0104	-0.3484	-0.3484
934	2291	CHEMBL3099814	N=C(N)c1ccc(Oc2ccc(C(=O)N[C@H]3CC[C@H](N)CC3)c(Oc3ccc(C(=N)N)cc3)n2)cc1	600	6.222	0.9785	1	0	1	0	0	Training	6.222	7.1563	0.9343	7.1673	0.9453	0.0117	1.9665	1.9897
935	2292	CHEMBL48206	N=C(N)c1cccc(Oc2ccc(C(N)=O)c(Oc3cccc(C(=N)N)c3)n2)c1	600	6.222	0.958	1	0	1	0	0	Training	6.222	7.1253	0.9033	7.1358	0.9138	0.0115	1.9012	1.9233
936	2293	CHEMBL598383	CCOC(=O)COc1cccc(-c2ccc3sc(C(=N)N)cc3c2)c1	600	6.222	0.2451	0	0	0	0	0	Training	6.222	6.5462	0.3242	6.5474	0.3254	0.0035	0.6796	0.682
937	2296	CHEMBL2441037	COc1ccc(COc2cccc(NC(=O)C3CCN(c4ccncc4)CC3)c2)cc1OC	606	6.218	0.6399	0	0	1	0	0	Training	6.218	6.1257	-0.0923	6.1247	-0.0933	0.0104	-0.1943	-0.1963
938	2297	CHEMBL3127477	COC(=O)c1ccc(-c2cccc([C@@H]3C[C@](C)(c4ccccc4)c4cc(C(=N)N)ccc4N3)c2)c(C(=O)O)c1	606	6.218	0.2925	0	0	0	0	0	Prediction	6.218	6.6179	0.3999	-	-	0.0032	0.8382	0.8382
939	2301	CHEMBL3809472	Nc1nccc2cc(NC3C(=O)NCc4cccc(c4)NC(=O)OCCc4ccc3cc4)ccc12	610	6.215	0.2413	0	0	0	0	0	Training	6.215	6.5405	0.3255	6.5416	0.3266	0.0035	0.6823	0.6847
940	2306	CHEMBL460810	CCc1ccc(-c2cccc(S(=O)(=O)NC(Cc3cccc(C(=N)N)c3)C(=O)N3CCC(CCN)CC3)c2)cc1	630	6.201	0.2008	0	0	0	0	0	Training	6.201	6.4792	0.2782	6.4803	0.2793	0.0039	0.5833	0.5856
941	2311	CHEMBL336844	CCOC(=O)C(Cc1cccc(C(=N)N)c1)NC(=O)CNS(=O)(=O)c1ccc(C(=N)S)cc1	640	6.194	0.1763	0	0	0	0	0	Training	6.194	6.4422	0.2482	6.4432	0.2492	0.0041	0.5203	0.5225
942	2312	CHEMBL3127489	CCCC(=O)Nc1cc(-c2ccc(C(N)=O)cc2C(=O)O)cc([C@@H]2C[C@](C)(c3ccccc3)c3cc(C(=N)N)ccc3N2)c1	641	6.193	0.3043	0	0	0	0	0	Training	6.193	6.6358	0.4428	6.6371	0.4441	0.0031	0.928	0.9309
943	2313	CHEMBL94781	COc1ccc(C(=O)NCC2CCN(C(C)C)CC2)cc1OCCc1ccc(Cl)cc1Cl	650	6.187	0.4525	0	0	1	0	0	Training	6.187	5.8422	-0.3448	5.8385	-0.3485	0.0105	-0.7253	-0.733
944	2319	CHEMBL436026	COC(=O)CC(CCc1ccc(NS(C)(=O)=O)cc1)c1cccc(C(=N)N)c1	654	6.184	0.1127	0	0	0	0	0	Training	6.184	6.346	0.162	6.3467	0.1627	0.0047	0.3397	0.3413
945	2320	CHEMBL518179	CCOc1ccc(-c2cccc(S(=O)(=O)NC(Cc3cccc(C(=N)N)c3)C(=O)N3CCC(CCN)CC3)c2)cc1	660	6.18	0.3213	0	0	0	0	0	Training	6.18	6.6615	0.4815	6.6629	0.4829	0.003	1.0091	1.0121
946	2324	CHEMBL508488	O=C(Nc1cccc(OCc2ccc(-c3cc(F)c(F)c(F)c3)cc2)c1)C1CCNCC1	666	6.177	0.7161	0	0	1	0	0	Prediction	6.177	6.2409	0.0639	-	-	0.0106	0.1345	0.1345
947	2329	CHEMBL506240	CC[C@H](C)[C@H](NS(=O)(=O)Cc1cccc(C(=O)O)c1)C(=O)N[C@@H](CCC(N)=O)C(=O)NCc1ccc(C(=N)N)cc1	685	6.164	0.1238	0	0	0	0	0	Training	6.164	6.3627	0.1987	6.3637	0.1997	0.0046	0.4169	0.4188
948	2332	CHEMBL49358	N=C(N)c1cccc(Oc2ccc(C(=O)NCC(N)=O)c(Oc3cccc(C(=N)N)c3)n2)c1	690	6.161	0.9582	1	0	1	0	0	Prediction	6.161	7.1256	0.9646	-	-	0.0115	2.0302	2.0302
949	2334	CHEMBL52122	COc1ccc(C2=NOC(C(=O)Nc3ccc(-c4ccccc4S(N)(=O)=O)cc3)C2)cc1	700	6.155	0.6168	0	0	0	0	0	Training	6.155	7.1084	0.9534	7.1108	0.9558	0.0025	1.9976	2.0025
950	2335	CHEMBL337785	CCOC(=O)C(CCc1cccc(C(=N)N)c1)Cn1cnc2ccc(C(=N)N)cc21	700	6.155	0.3873	1	0	0	1	0	Training	6.155	6.1889	0.0339	6.1895	0.0345	0.0165	0.0716	0.0728
951	2337	CHEMBL513818	N=C(N)c1cccc(CC(NS(=O)(=O)c2cccc(-c3ccccc3Cl)c2)C(=O)N2CCC(CCN)CC2)c1	700	6.155	0.25	0	0	0	0	0	Prediction	6.155	6.5536	0.3986	-	-	0.0035	0.8356	0.8356
952	2339	CHEMBL310717	N=C(N)c1cccc(Cn2c(C(=O)NCCc3cccc(Cl)c3)cc3c(O)cccc32)c1	707	6.151	0.4334	1	0	1	0	0	Training	6.151	6.3318	0.1808	6.3339	0.1829	0.0116	0.3805	0.385
953	2343	CHEMBL91756	N=C(N)c1cccc(Cn2c(C(=O)NCc3cccc(F)c3)cc3c(O)cccc32)c1	720	6.143	0.5159	1	0	1	0	0	Training	6.143	6.4566	0.3136	6.4601	0.3171	0.0112	0.6599	0.6673
954	2351	CHEMBL3781405	N=C(N)c1cccc(N2CC(CNC(=O)c3ccccc3)CN(CC3CCN(Cc4ccccc4)CC3)C2=O)c1	750	6.125	0.5062	0	0	0	0	0	Training	6.125	6.9411	0.8161	6.9431	0.8181	0.0024	1.7099	1.7141
955	2355	CHEMBL524125	O=C(Nc1cccc(OCc2ccc(-c3ccccc3F)cc2)c1)C1CCNCC1	767	6.115	0.3475	0	0	1	0	0	Prediction	6.115	5.6834	-0.4316	-	-	0.0109	-0.9082	-0.9082
956	2359	CHEMBL2016872	N=C(N)c1ccc(CNC(=O)[C@@H]2Cc3ccc(cc3)OCCCCOc3ccc(cc3)C[C@@H](NS(=O)(=O)Cc3ccccc3)C(=O)N2)cc1	784	6.106	0.3057	0	0	0	0	0	Training	6.106	6.6379	0.5319	6.6395	0.5335	0.0031	1.1147	1.1182
957	2361	CHEMBL1949838	CCOC(=O)C(=O)N(Cc1cc(F)cc(F)c1)c1ccc2c(c1)OC(C)(COc1ccc(C(=N)N)cc1)CN2C	790	6.102	0.9192	0	0	1	1	0	Training	6.102	5.4573	-0.6447	5.4463	-0.6557	0.0167	-1.3606	-1.3837
958	2362	CHEMBL308510	N=C(N)c1cccc(Cn2c(C(=O)Nc3cc(Cl)cc(Cl)c3)cc3c(O)cccc32)c1	798	6.098	0.5172	1	0	1	0	0	Prediction	6.098	6.4585	0.3605	-	-	0.0112	0.7587	0.7587
959	2363	CHEMBL93445	COC(=O)CC1(C(=O)Nc2cccc(C(=N)N)c2)CC(c2cccc(C(=N)N)c2)=NO1	800	6.097	0.5321	0	0	0	0	0	Training	6.097	6.9803	0.8833	6.9824	0.8854	0.0024	1.8506	1.8551
960	2366	CHEMBL159833	N=C(N)c1cccc(C(=O)NC(C(=O)NCC2CCC(CN)CC2)c2ccc(-c3ccccc3)cc2)c1	800	6.097	0.1029	0	0	0	0	0	Training	6.097	6.3311	0.2341	6.3323	0.2353	0.0048	0.4911	0.4935
961	2368	CHEMBL596764	COc1ccc(NC(=O)OCC(Oc2cccc3sc(C(=N)N)cc23)c2ccccc2)cc1	800	6.097	0.4451	0	0	0	1	0	Training	6.097	5.7579	-0.3391	5.7531	-0.3439	0.0138	-0.7146	-0.7246
962	2371	CHEMBL80119	CCOC(=O)Cc1cccc(Oc2nc(Oc3cccc(C(=N)N)c3)c(F)c(C)c2F)c1	810	6.092	1.2625	0	0	1	1	0	Training	6.092	5.9765	-0.1155	5.9743	-0.1177	0.0192	-0.244	-0.2488
963	2374	CHEMBL1222018	COc1ccc(NC(=O)[C@H]2CN(S(C)(=O)=O)C[C@@H]2C(=O)Nc2ccc(-n3ccccc3=O)cc2F)cc1Cl	810	6.092	0.9867	0	0	0	0	1	Training	6.092	6.7681	0.6761	6.7878	0.6958	0.0282	1.4353	1.477
964	2376	CHEMBL3219073	N=C(N)c1cccc(C[C@H](NS(=O)(=O)c2cccc(-c3ccccc3F)c2)C(=O)N2CCC(CCN)CC2)c1	810	6.092	0.3493	0	0	0	0	0	Training	6.092	6.7038	0.6118	6.7056	0.6136	0.0029	1.2821	1.2858
965	2378	CHEMBL137780	CCOC(=O)C(Cc1cccc(C(=N)N)c1)NC(=O)CNS(=O)(=O)c1ccc(C(=N)N)cc1	820	6.086	0.2351	0	0	0	0	0	Training	6.086	6.5311	0.4451	6.5327	0.4467	0.0036	0.9331	0.9364
966	2379	CHEMBL599394	N=C(N)c1cc2c(OC(COC(=O)Nc3ccccc3CN)c3ccccc3)cccc2s1	825	6.084	0.329	0	0	0	1	0	Prediction	6.084	5.5823	-0.5017	-	-	0.0149	-1.0578	-1.0578
967	2380	CHEMBL597758	CN(C)Cc1ccccc1NC(=O)OCC(Oc1cccc2sc(C(=N)N)cc12)c1ccccc1	828	6.082	0.329	0	0	0	1	0	Training	6.082	5.5823	-0.4997	5.5747	-0.5073	0.0149	-1.0536	-1.0695
968	2381	CHEMBL605842	N=C(N)c1cc2c(OC(COC(=O)NCc3ccccc3)c3ccccc3)cccc2s1	830	6.081	0.2882	0	0	0	1	0	Prediction	6.081	5.5206	-0.5604	-	-	0.0154	-1.1819	-1.1819
969	2384	CHEMBL368762	N=C(N)c1ccc(CNc2ccc3ccn(-c4ccc(C(=N)N)cc4)c3c2)cc1	840	6.076	0.2723	0	0	0	0	0	Training	6.076	6.5874	0.5114	6.5891	0.5131	0.0033	1.0718	1.0754
970	2388	CHEMBL162316	N=C(N)c1cccc(C(=O)N[C@@H](C(=O)NCCc2ccccc2)c2ccccc2)c1	850	6.071	0.1029	0	0	0	0	0	Training	6.071	6.3311	0.2601	6.3324	0.2614	0.0048	0.5457	0.5483
971	2392	CHEMBL597143	CN(C)CCOc1ccc(NC(=O)OCC(Oc2cccc3sc(C(=N)N)cc23)c2ccccc2)cc1	872	6.059	0.4456	0	0	0	1	0	Prediction	6.059	5.7586	-0.3004	-	-	0.0138	-0.6329	-0.6329
972	2393	CHEMBL3127490	C[C@]1(c2ccccc2)C[C@@H](c2cc(NC(=O)C3CC3)cc(-c3ccc(C(N)=O)cc3C(=O)O)c2)Nc2ccc(C(=N)N)cc21	880	6.056	0.3402	0	0	0	0	0	Training	6.056	6.6901	0.6341	6.6919	0.6359	0.0029	1.3288	1.3327
973	2394	CHEMBL96494	N=C(N)c1ccc2[nH]c(-c3cccc(F)c3O)nc2c1	890	6.051	0.7559	1	0	0	1	0	Training	6.051	6.7464	0.6954	6.7558	0.7048	0.0133	1.4651	1.4849
974	2400	CHEMBL118906	N=C(N)c1cccc(Cn2cc(CCc3ccc4ccccc4c3)c3ccccc32)c1	900	6.046	0.1269	0	0	0	0	0	Training	6.046	6.3674	0.3214	6.3689	0.3229	0.0045	0.6742	0.6773
975	2404	CHEMBL516786	N=C(N)c1cccc(CC(NS(=O)(=O)c2cccc(-c3ccc(Cl)cc3)c2)C(=O)N2CCC(CCN)CC2)c1	910	6.041	0.2418	0	0	0	0	0	Prediction	6.041	6.5412	0.5002	-	-	0.0035	1.0486	1.0486
976	2406	CHEMBL164376	N=C(N)c1cccc(C(=O)N[C@@H](C(=O)NCc2ccccc2)c2ccccc2)c1	910	6.041	0.1029	0	0	0	0	0	Training	6.041	6.3311	0.2901	6.3325	0.2915	0.0048	0.6086	0.6115
977	2409	CHEMBL316066	N=C(N)c1cccc(Cn2c(C(=O)NCCc3ccc(Cl)c(Cl)c3)cc3c(O)cccc32)c1	918	6.037	0.511	1	0	1	0	0	Prediction	6.037	6.4492	0.4122	-	-	0.0112	0.8674	0.8674
978	2410	CHEMBL331561	COc1ccc2ccc(S(=O)(=O)N(C)[C@H]3CCN(Cc4cc(C(=N)N)ccc4NC(C)=O)C3=O)cc2c1	919	6.037	0.6909	0	0	0	0	0	Training	6.037	7.2205	1.1835	7.2236	1.1866	0.0027	2.4799	2.4865
979	2411	CHEMBL527117	CC[C@H](C)[C@H](NS(=O)(=O)Cc1cccc(C(=O)O)c1)C(=O)N[C@@H](CCSC)C(=O)NCc1ccc(C(=N)N)cc1	920	6.036	0.1238	0	0	0	0	0	Prediction	6.036	6.3627	0.3267	-	-	0.0046	0.6853	0.6853
980	2415	CHEMBL92251	N=C(N)c1ccc2[nH]c(-c3cc(Cl)cc(-c4ccccc4)c3O)nc2c1	940	6.027	0.6302	1	0	0	1	0	Training	6.027	6.5563	0.5293	6.5638	0.5368	0.014	1.1155	1.1314
981	2416	CHEMBL96720	CCOC(=O)c1cc2c(C)cccc2n1Cc1cccc(C(=N)N)c1	948	6.023	0.2471	1	0	0	1	0	Training	6.023	5.9769	-0.0461	5.976	-0.047	0.0185	-0.0974	-0.0993
982	2417	CHEMBL421560	COc1ccc(C(=O)NCC2CCN(Cc3ccnc(O)c3)CC2)cc1OCCc1ccc(Cl)cc1Cl	950	6.022	0.7009	0	0	1	0	0	Training	6.022	6.2179	0.1959	6.22	0.198	0.0106	0.4122	0.4166
983	2418	CHEMBL597554	N=C(N)c1cc2c(OC(C(=O)NCc3ccccc3)c3ccccc3)cccc2s1	950	6.022	0.2903	0	0	0	0	0	Training	6.022	6.6146	0.5926	6.6165	0.5945	0.0032	1.242	1.246
984	2419	CHEMBL192883	COc1ccc(C(=O)NCC2CCN(c3ccnc(O)c3)CC2)cc1OCCc1ccc(Cl)cc1Cl	950	6.022	0.7816	0	0	1	0	0	Training	6.022	6.34	0.318	6.3435	0.3215	0.0109	0.6691	0.6765
985	2421	CHEMBL150434	N=C(N)c1ccc(/C=C2\CCCCCCC/C(=C\c3ccc(C(=N)N)cc3)C2=O)cc1	960	6.018	0.1294	0	0	0	0	0	Training	6.018	6.3712	0.3532	6.3728	0.3548	0.0045	0.7408	0.7442
986	2422	CHEMBL597570	N=C(N)c1cc2c(OC(CNC(=O)Nc3ccccc3)c3ccccc3)cccc2s1	960	6.018	0.3229	0	0	0	0	0	Training	6.018	6.6639	0.6459	6.6658	0.6478	0.003	1.3536	1.3577
987	2424	CHEMBL192851	COc1ccc(C(=O)NCC2CC(c3cc[n+]([O-])cc3)=NO2)cc1OCCc1ccc(Cl)cc1Cl	960	6.018	1.1296	1	0	1	1	0	Training	6.018	6.294	0.276	6.2992	0.2812	0.0186	0.5829	0.594
988	2427	CHEMBL96543	COc1cccc2c1cc(C(=O)NCCc1ccc(O)cc1)n2Cc1cccc(C(=N)N)c1	970	6.013	0.5125	1	0	1	0	0	Training	6.013	6.4514	0.4384	6.4564	0.4434	0.0112	0.9226	0.9331
989	2428	CHEMBL327922	COc1ccc(C(=O)NCC2CCN(Cc3ccncc3)CC2)cc1OCCc1ccc(Cl)cc1Cl	970	6.013	0.5081	0	0	1	0	0	Training	6.013	5.9263	-0.0867	5.9254	-0.0876	0.0104	-0.1824	-0.1843
990	2430	CHEMBL327922	COc1ccc(C(=O)NCC2CCN(Cc3ccncc3)CC2)cc1OCCc1ccc(Cl)cc1Cl	970	6.013	0.5081	0	0	1	0	0	Training	6.013	5.9263	-0.0867	5.9254	-0.0876	0.0104	-0.1824	-0.1843
991	2431	CHEMBL3127466	N=C(N)c1ccc2c(c1)[C@@H](c1ccccc1)C[C@@H](c1ccccc1-c1ccc(C(=O)O)cc1C(=O)O)N2	970	6.013	0.2837	0	0	0	0	0	Prediction	6.013	6.6046	0.5916	-	-	0.0032	1.24	1.24
992	2433	CHEMBL64579	N=C(N)c1ccc2[nH]c(-c3cccc(OC4CCCC4)c3O)cc2c1	990	6.004	0.6388	0	0	0	1	0	Training	6.004	6.0509	0.0469	6.0515	0.0475	0.0127	0.0987	0.1
993	2435	CHEMBL209794	N=C(N)NCCC1CCN(C(=O)[C@H](Cc2cccc(C(=N)N)c2)NS(=O)(=O)c2ccc(Oc3ccccc3)cc2)CC1	1000	6	0.4575	0	0	1	0	0	Training	6	5.8498	-0.1502	5.8482	-0.1518	0.0105	-0.316	-0.3194
994	2437	CHEMBL491672	O=C(Nc1cccc(OCc2ccc(-c3ccccc3)cc2)c1)C1CCNCC1	1000	6	0.1991	0	0	1	0	0	Training	6	5.4589	-0.5411	5.4524	-0.5476	0.012	-1.1391	-1.1529
995	2439	CHEMBL50788	NS(=O)(=O)c1ccccc1-c1ccc(NC(=O)C2CC(c3ccc(Cl)cc3)=NO2)cc1	1000	6	0.5377	0	0	0	0	0	Training	6	6.9888	0.9888	6.9912	0.9912	0.0024	2.0716	2.0766
996	2442	CHEMBL49973	N=C(N)c1ccc2[nH]c(-c3cc(Br)cc(CCC(=O)O)c3)c(Cc3ccccc3)c2c1	1000	6	0.187	0	0	0	0	0	Training	6	6.4583	0.4583	6.4602	0.4602	0.004	0.961	0.9649
997	2445	CHEMBL3935309	Cc1cc2ccc1[C@@H](C)COC(=O)Nc1ccc(OC(F)(F)F)c(c1)CN(C)C(=O)[C@@H]2Nc1ccc2c(N)nccc2c1	1000	6	0.3899	0	0	1	0	0	Training	6	5.7475	-0.2525	5.7448	-0.2552	0.0107	-0.5312	-0.5369
998	2452	CHEMBL173622	N=C(N)c1ccc(CNc2ccc3ccn(Cc4ccc(C(=N)N)cc4)c3c2)cc1	1050	5.979	0.216	0	0	0	0	0	Training	5.979	6.5022	0.5232	6.5042	0.5252	0.0037	1.0969	1.101
999	2455	CHEMBL192857	COc1ccc(C(=O)NCC2CCN(C3CCOCC3)CC2)cc1OCCc1ccc(Cl)cc1Cl	1051	5.978	0.5653	0	0	1	0	0	Training	5.978	6.0128	0.0348	6.0132	0.0352	0.0104	0.0733	0.074
1000	2456	CHEMBL91977	COc1c(Br)cc(C(=O)NCC2CCN(c3ccncc3)CC2)cc1OCCc1ccc(Cl)cc1Cl	1053	5.978	0.6485	0	0	1	0	0	Prediction	5.978	6.1387	0.1607	-	-	0.0104	0.338	0.338
1001	2462	CHEMBL296531	NS(=O)(=O)c1ccccc1-c1ccc(NC(=O)C2CC(c3ccc(-c4ccccc4)cc3)=NO2)cc1	1100	5.959	0.4967	0	0	0	0	0	Training	5.959	6.9268	0.9678	6.9291	0.9701	0.0024	2.0276	2.0326
1002	2463	CHEMBL209586	N=C(N)c1cccc(C[C@H](NS(=O)(=O)c2ccc(C3CCCCC3)cc2)C(=O)N2CCNCC2)c1	1100	5.959	0.2485	0	0	0	0	0	Training	5.959	6.5514	0.5924	6.5534	0.5944	0.0035	1.2417	1.2461
1003	2465	CHEMBL348038	COC(=O)CC(CCc1ccc(NS(=O)(=O)c2ccccc2)cc1)c1cccc(C(=N)N)c1	1100	5.959	0.2216	0	0	0	0	0	Training	5.959	6.5107	0.5517	6.5127	0.5537	0.0037	1.1566	1.1608
1004	2470	CHEMBL3127464	CC(C)CNC(=O)c1ccc(-c2ccccc2[C@@H]2C[C@H](c3ccccc3)c3cc(C(=N)N)ccc3N2)c(C(=O)O)c1	1100	5.959	0.2615	0	0	0	0	0	Training	5.959	6.571	0.612	6.5731	0.6141	0.0034	1.2829	1.2873
1005	2471	CHEMBL1270652	N=C(N)c1cccc(C(=O)N[C@H](C(=O)NCC2CCC(CN)CC2)c2ccccc2)c1	1100	5.959	0.1029	0	0	0	0	0	Training	5.959	6.3311	0.3721	6.3329	0.3739	0.0048	0.7806	0.7844
1006	2473	CHEMBL2441058	O=C(Nc1cccc(OCc2ccc(F)cc2)c1)C1CCN(c2ccncc2)CC1	1100	5.959	0.44	0	0	1	0	0	Training	5.959	5.8233	-0.1357	5.8219	-0.1371	0.0105	-0.2855	-0.2885
1007	2475	CHEMBL328355	N=C(N)c1cccc(Cn2c(C(=O)NCC3CCCCC3)cc3c(O)cccc32)c1	1112	5.954	0.3922	1	0	1	0	0	Training	5.954	6.2695	0.3155	6.2733	0.3193	0.0119	0.6641	0.6722
1008	2476	CHEMBL95070	N=C(N)c1ccc(CNC(=O)c2cn(Cc3cccc(C(=N)N)c3)c3ccccc23)cc1	1118	5.952	0.2719	1	0	0	0	0	Prediction	5.952	7.1052	1.1532	-	-	0.0038	2.4179	2.4179
1009	2480	CHEMBL3127474	CNC(=O)Nc1ccc(-c2cccc([C@@H]3C[C@](C)(c4ccccc4)c4cc(C(=N)N)ccc4N3)c2)c(C(=O)O)c1	1140	5.943	0.2693	0	0	0	0	0	Training	5.943	6.5828	0.6398	6.585	0.642	0.0033	1.3411	1.3456
1010	2481	CHEMBL598989	CNCc1ccccc1NC(=O)OCC(Oc1cccc2sc(C(=N)N)cc12)c1ccccc1	1147	5.94	0.329	0	0	0	1	0	Training	5.94	5.5823	-0.3577	5.5769	-0.3631	0.0149	-0.7542	-0.7656
1011	2484	CHEMBL604289	Cc1ccccc1NC(=O)OCC(Oc1cccc2sc(C(=N)N)cc12)c1ccccc1	1184	5.927	0.3275	0	0	0	1	0	Training	5.927	5.58	-0.347	5.5748	-0.3522	0.0149	-0.7316	-0.7427
1012	2490	CHEMBL93013	N=C(N)c1cccc(Cn2c(C(=O)NCc3ccccc3Cl)cc3c(O)cccc32)c1	1200	5.921	0.4378	1	0	1	0	0	Training	5.921	6.3384	0.4174	6.3433	0.4223	0.0116	0.8787	0.889
1013	2495	CHEMBL54093	Cc1cc(C)c(O)c(-c2cc3cc(C(=N)N)ccc3[nH]2)c1	1200	5.921	0.3335	0	0	0	1	0	Training	5.921	5.5891	-0.3319	5.5841	-0.3369	0.0149	-0.6998	-0.7103
1014	2498	CHEMBL1808955	CCOC(=O)CN(Cc1cccc(F)c1)c1ccc2c(c1)OC(C)(COc1ccc(C(=N)N)cc1)CN2C	1200	5.921	0.7742	0	0	0	1	0	Prediction	5.921	6.2557	0.3347	-	-	0.0124	0.7047	0.7047
1015	2501	CHEMBL3219097	N=C(N)c1cccc(C[C@H](NS(=O)(=O)c2cccc(NC(=O)CCN)c2)C(=O)N2CCC(NC(=O)NC3CCCCC3)CC2)c1	1200	5.921	0.292	0	0	0	0	0	Training	5.921	6.6172	0.6962	6.6194	0.6984	0.0032	1.4591	1.4638
1016	2506	CHEMBL330075	N=C(N)c1cccc(CNC(=O)c2cn(Cc3cccc(C(=N)N)c3)c3ccccc23)c1	1230	5.91	0.2722	1	0	0	0	0	Training	5.91	7.1057	1.1957	7.1102	1.2002	0.0038	2.5069	2.5165
1017	2507	CHEMBL1222222	CS(=O)(=O)N1C[C@H](C(=O)Nc2ccc3[nH]ncc3c2)[C@@H](C(=O)Nc2ccc(-n3ccccc3=O)cc2F)C1	1247	5.904	0.907	0	0	0	0	1	Training	5.904	6.6476	0.7436	6.669	0.765	0.028	1.5783	1.6237
1018	2509	CHEMBL1766822	COc1ccc2ccc(S(=O)(=O)NC3CCN(Cc4cc(C(=N)N)ccc4OCC(=O)O)C3=O)cc2c1	1258.93	5.9	0.788	0	0	0	1	0	Training	5.9	6.2765	0.3765	6.2813	0.3813	0.0124	0.7929	0.8028
1019	2510	CHEMBL2315245	N=C(N)c1ccc(CNC(=O)[C@@H]2Cc3ccc(cc3)NC(=O)CCN3CCN(CCC(=O)Nc4cccc(c4)C[C@@H](NS(=O)(=O)Cc4ccccc4)C(=O)N2)CC3)cc1.O=C(O)C(F)(F)F	1260	5.9	0.1785	0	0	0	0	0	Prediction	5.9	6.4455	0.5455	-	-	0.004	1.1438	1.1438
1020	2511	CHEMBL193145	COc1ccc(C(=O)NC2CCN(c3cc[n+]([O-])cc3)CC2)cc1OCCc1ccc(Cl)cc1Cl	1265	5.898	0.9656	0	0	1	0	0	Training	5.898	6.6183	0.7203	6.6273	0.7293	0.0123	1.5166	1.5356
1021	2512	CHEMBL2337673	N=C(N)c1ccc(OC[C@@H]2COc3ccc(N(Cc4ccccc4)C(=O)C(=O)O)cc3O2)cc1	1270	5.896	0.8556	0	0	1	1	0	Training	5.896	5.3611	-0.5349	5.3521	-0.5439	0.0166	-1.1288	-1.1478
1022	2514	CHEMBL508759	O=C(Nc1cccc(OCc2ccc(-c3cc(F)ccc3F)cc2)c1)C1CCNCC1	1270	5.896	0.4745	0	0	1	0	0	Prediction	5.896	5.8755	-0.0205	-	-	0.0105	-0.0432	-0.0432
1023	2517	CHEMBL118989	COc1ccc2ccc(S(=O)(=O)N[C@H]3CCN(Cc4cc(C(=N)N)ccc4OCC(=O)O)C3=O)cc2c1	1300	5.886	0.788	0	0	0	1	0	Training	5.886	6.2765	0.3905	6.2814	0.3954	0.0124	0.8223	0.8327
1024	2520	CHEMBL135041	CCOC(=O)C(Cc1cccc(C(=N)N)c1)NC(=O)CNS(=O)(=O)c1ccc(C)cc1	1300	5.886	0.1703	0	0	0	0	0	Training	5.886	6.4331	0.5471	6.4353	0.5493	0.0041	1.1472	1.1519
1025	2522	CHEMBL597376	N=C(N)c1cc2c(OC(COC(=O)Nc3cccc(F)c3)c3ccccc3)cccc2s1	1300	5.886	0.4526	0	0	0	1	0	Training	5.886	5.7692	-0.1168	5.7676	-0.1184	0.0137	-0.2461	-0.2495
1026	2525	CHEMBL50406	NS(=O)(=O)c1ccccc1-c1ccc(NC(=O)C2CC(c3cccs3)=NO2)cc1	1300	5.886	0.5404	0	0	0	0	0	Training	5.886	6.9929	1.1069	6.9955	1.1095	0.0024	2.319	2.3246
1027	2531	CHEMBL127909	N=C(N)c1cc2cc(-c3cccc(-c4ccccc4)c3O)[nH]c2cc1F	1300	5.886	0.5406	0	0	0	1	0	Training	5.886	5.9023	0.0163	5.9025	0.0165	0.0131	0.0344	0.0349
1028	2532	CHEMBL605564	N=C(N)c1cc2c(OC(COC(=O)Nc3c(F)cccc3F)c3ccccc3)cccc2s1	1303	5.885	0.6901	0	0	0	1	0	Training	5.885	6.1284	0.2434	6.1315	0.2465	0.0125	0.5127	0.5192
1029	2537	CHEMBL96659	COc1ccc(CNC(=O)c2cc3c(O)cccc3n2Cc2cccc(C(=N)N)c2)cc1	1360	5.866	0.5123	1	0	1	0	0	Training	5.866	6.4511	0.5851	6.4577	0.5917	0.0112	1.2314	1.2453
1030	2538	CHEMBL603242	CN(C)Cc1ccccc1NC(=O)OCC(Oc1cc(F)cc2sc(C(=N)N)cc12)c1ccccc1	1363	5.866	0.4786	0	0	0	1	0	Prediction	5.866	5.8086	-0.0574	-	-	0.0135	-0.121	-0.121
1031	2540	CHEMBL363862	COc1ccc(C(=O)N2CCN(Cc3ccc(C#N)cc3)CC2)cc1OCCc1ccc(Cl)cc1Cl	1378	5.861	0.5903	0	0	1	0	0	Training	5.861	6.0506	0.1896	6.0526	0.1916	0.0104	0.3989	0.4031
1032	2544	CHEMBL157316	CC(=O)Cc1cccc(Oc2nc(Oc3cccc(C(=N)N)c3)c(F)c(C)c2F)c1	1400	5.854	1.2625	0	0	1	1	0	Training	5.854	5.9765	0.1225	5.9789	0.1249	0.0192	0.2589	0.2639
1033	2554	CHEMBL347586	N=C(N)c1ccc(CCC(CC(=O)O)c2cccc(C(=N)N)c2)cc1	1400	5.854	0.1297	0	0	0	0	0	Training	5.854	6.3717	0.5177	6.374	0.52	0.0045	1.0857	1.0907
1034	2559	CHEMBL192576	COc1ccc(C(=O)N2CCN(CC(=O)N(C)C)CC2)cc1OCCc1ccc(Cl)cc1Cl	1412	5.85	0.5389	0	0	1	0	0	Training	5.85	5.9729	0.1229	5.9742	0.1242	0.0104	0.2585	0.2612
1035	2561	CHEMBL455203	O=C(Nc1cccc(OCc2ccc(-c3c(F)cccc3F)cc2)c1)C1CCNCC1	1450	5.839	0.5192	0	0	1	0	0	Prediction	5.839	5.9431	0.1041	-	-	0.0104	0.219	0.219
1036	2563	CHEMBL598996	N=C(N)c1cc2c(OC(COC(=O)Nc3ccc(F)cc3F)c3ccccc3)cccc2s1	1482	5.829	0.6441	0	0	0	1	0	Training	5.829	6.0589	0.2299	6.0618	0.2328	0.0127	0.4841	0.4903
1037	2566	CHEMBL523575	CCCS(=O)(=O)N[C@@H](C(=O)N[C@@H](CCSC)C(=O)NCc1ccc(C(=N)N)cc1)[C@@H](C)CC	1500	5.824	0.0647	0	0	0	0	0	Training	5.824	6.2734	0.4494	6.2757	0.4517	0.0052	0.9428	0.9478
1038	2573	CHEMBL2337676	CCOC(=O)C(=O)N(Cc1ccccc1)c1ccc2c(c1)OC[C@H](COc1ccc(C(=N)N)cc1)O2.O=C(O)C(F)(F)F	1510	5.821	0.8557	0	0	1	1	0	Training	5.821	5.3612	-0.4598	5.3535	-0.4675	0.0166	-0.9702	-0.9866
1039	2574	CHEMBL373089	COc1ccc(C(=O)N2CCN(Cc3ccccn3)CC2)cc1OCCc1ccc(Cl)cc1Cl	1540	5.812	0.6218	0	0	1	0	0	Training	5.812	6.0983	0.2863	6.1013	0.2893	0.0104	0.6022	0.6085
1040	2576	CHEMBL3780269	N=C(N)c1cccc(N2CC(CNC(=O)Cc3ccccc3)CN(CC3CCN(Cc4ccccc4)CC3)C2=O)c1	1550	5.81	0.4695	0	0	0	0	0	Training	5.81	6.8856	1.0756	6.8883	1.0783	0.0025	2.2537	2.2593
1041	2580	CHEMBL96586	N=C(N)c1cccc(Cn2c(C(=O)NCCc3ccc(Cl)cc3)cc3c(O)cccc32)c1	1556	5.808	0.4332	1	0	1	0	0	Prediction	5.808	6.3315	0.5235	-	-	0.0116	1.1019	1.1019
1042	2583	CHEMBL597144	CN1CCN(Cc2ccc(NC(=O)OCC(Oc3cccc4sc(C(=N)N)cc34)c3ccccc3)cc2)CC1	1562	5.806	0.3715	0	0	0	1	0	Training	5.806	5.6466	-0.1594	5.6442	-0.1618	0.0145	-0.3361	-0.341
1043	2585	CHEMBL602083	N=C(N)c1cc2c(OC(COC(=O)Nc3ccccc3)c3ccccc3)cc(F)cc2s1	1585	5.8	0.4742	0	0	0	1	0	Training	5.8	5.8019	0.0019	5.8019	0.0019	0.0136	0.004	0.0041
1044	2587	CHEMBL263775	NS(=O)(=O)c1ccccc1-c1ccc(NC(=O)C2CC(c3ccc(C(F)F)cc3)=NO2)cc1	1600	5.796	0.5142	0	0	0	0	0	Training	5.796	6.9532	1.1572	6.956	1.16	0.0024	2.4246	2.4305
1045	2588	CHEMBL1952405	CCOC(=O)C(=O)N(Cc1cccc(F)c1)c1ccc2c(c1)OC(C)(COc1ccc(C(=N)N)cc1)CN2C	1600	5.796	0.7813	0	0	1	1	0	Training	5.796	5.2487	-0.5473	5.2395	-0.5565	0.0165	-1.1549	-1.1743
1046	2594	CHEMBL1808956	CCOC(=O)CN(Cc1ccc(F)cc1)c1ccc2c(c1)OC(C)(COc1ccc(C(=N)N)cc1)CN2C	1600	5.796	0.7739	0	0	0	1	0	Training	5.796	6.2552	0.4592	6.261	0.465	0.0124	0.967	0.9791
1047	2595	CHEMBL1952410	CCOC(=O)C(=O)N(Cc1ccc(F)c(F)c1)c1ccc2c(c1)OC(C)(COc1ccc(C(=N)N)cc1)CN2C	1600	5.796	0.9747	0	0	1	1	0	Prediction	5.796	5.5412	-0.2548	-	-	0.0169	-0.5377	-0.5377
1048	2596	CHEMBL1949839	CN1CC(C)(COc2ccc(C(=N)N)cc2)Oc2cc(N(Cc3cc(F)cc(F)c3)C(=O)C(=O)O)ccc21	1600	5.796	0.9192	0	0	1	1	0	Training	5.796	5.4573	-0.3387	5.4515	-0.3445	0.0167	-0.7148	-0.727
1049	2600	CHEMBL92929	N=C(N)c1cccc(Cn2c(C(=O)NCCc3ccc(Br)cc3)cc3c(O)cccc32)c1	1628	5.788	0.4101	1	0	1	0	0	Training	5.788	6.2965	0.5085	6.3026	0.5146	0.0118	1.0705	1.0833
1050	2602	CHEMBL158207	CCOC(=O)CC(CCc1cccc(C(=N)N)c1)c1ccc(C(=N)N)cc1	1642	5.785	0.1297	0	0	0	1	0	Training	5.785	5.2808	-0.5042	5.2718	-0.5132	0.0176	-1.0644	-1.0835
1051	2605	CHEMBL60831	CC(C)COc1cccc(-c2cc3cc(C(=N)N)ccc3[nH]2)c1O	1700	5.77	0.538	0	0	0	1	0	Training	5.77	5.8984	0.1284	5.9001	0.1301	0.0131	0.2705	0.2741
1052	2606	CHEMBL597579	N=C(N)c1cc2c(OC(COC(=O)Nc3ccc(F)cc3)c3ccccc3)cccc2s1	1700	5.77	0.4483	0	0	0	1	0	Training	5.77	5.7627	-0.0073	5.7626	-0.0074	0.0138	-0.0153	-0.0155
1053	2613	CHEMBL93193	N=C(N)c1cccc(Cn2c(C(=O)NCc3ccc4ccccc4c3)cc3c(O)cccc32)c1	1720	5.764	0.3922	1	0	1	0	0	Prediction	5.764	6.2695	0.5055	-	-	0.0119	1.0641	1.0641
1054	2614	CHEMBL597571	N=C(N)c1cc2c(OC(CO)c3ccccc3)cccc2s1	1740	5.759	0.2881	0	0	0	1	0	Training	5.759	5.5204	-0.2386	5.5167	-0.2423	0.0154	-0.5031	-0.511
1055	2622	CHEMBL150309	N=C(N)c1ccc(/C=C2\CCCCC/C(=C\c3ccc(C(=N)N)cc3)C2=O)cc1	1800	5.745	0.1294	0	0	0	0	0	Training	5.745	6.3712	0.6262	6.3741	0.6291	0.0045	1.3134	1.3194
1056	2627	CHEMBL498339	CSCC[C@H](NC(=O)[C@H](NS(=O)(=O)Cc1ccccc1)[C@@H](C)O)C(=O)NCc1ccc(C(=N)N)cc1	1800	5.745	0.0647	0	0	0	0	0	Training	5.745	6.2734	0.5284	6.2761	0.5311	0.0052	1.1086	1.1144
1057	2630	CHEMBL3114857	CCOc1cc(C(Nc2ccc3c(N)nccc3c2)C(=O)NCc2cccc(N)c2)ccc1OC(C)C	1800	5.745	0.5538	0	0	1	0	0	Training	5.745	5.9954	0.2504	5.998	0.253	0.0104	0.5268	0.5323
1058	2633	CHEMBL598400	N=C(N)c1cc2c(OC(COC(=O)Nc3ccccc3)c3ccccc3)cccc2s1	1810	5.742	0.3246	0	0	0	1	0	Training	5.742	5.5756	-0.1664	5.5731	-0.1689	0.015	-0.3508	-0.3561
1059	2644	CHEMBL2337672	N=C(N)c1ccc(OC[C@H]2COc3cc(N(Cc4ccccc4)C(=O)C(=O)O)ccc3O2)cc1	1960	5.708	0.8557	0	0	1	1	0	Training	5.708	5.3612	-0.3468	5.3554	-0.3526	0.0166	-0.7318	-0.7441
1060	2646	CHEMBL491283	N=C(N)N1CCCC(C(=O)Nc2cccc(OCc3ccc(-c4ccccc4)cc3)c2)C1	2000	5.699	0.3579	0	0	1	0	0	Training	5.699	5.6991	0.0001	5.6991	0.0001	0.0109	0.0003	0.0003
1061	2650	CHEMBL20825	CCOC(=O)[C@@H](Cc1ccc2ccccc2c1)NC(=O)c1cccc(C(=N)N)c1	2000	5.699	0.1029	0	0	0	1	0	Training	5.699	5.2403	-0.4587	5.2319	-0.4671	0.018	-0.9686	-0.9864
1062	2652	CHEMBL158814	N=C(N)c1ccc(CNC(=O)CNC(=O)[C@@H](CO)NS(=O)(=O)CC2CCCCC2)cc1	2000	5.699	0.0647	0	0	0	0	0	Training	5.699	6.2734	0.5744	6.2764	0.5774	0.0052	1.2051	1.2114
1063	2658	CHEMBL91848	N=C(N)c1cccc(Cn2c(C(=O)NCc3ccccc3)cc3c(O)cccc32)c1	2032	5.692	0.3922	1	0	1	0	0	Training	5.692	6.2695	0.5775	6.2764	0.5844	0.0119	1.2157	1.2304
1064	2664	CHEMBL91915	N=C(N)c1cccc(Cn2c(C(=O)NCc3ccc4ccc5cccc6ccc3c4c56)cc3c(O)cccc32)c1	2064	5.685	0.3922	1	0	1	0	0	Training	5.685	6.2695	0.5845	6.2765	0.5915	0.0119	1.2304	1.2453
1065	2665	CHEMBL293657	CCOc1cccc(-c2cc3cc(C(=N)N)ccc3[nH]2)c1O	2100	5.678	0.538	0	0	0	1	0	Training	5.678	5.8984	0.2204	5.9013	0.2233	0.0131	0.4643	0.4705
1066	2666	CHEMBL158405	C[C@H](NC(=O)[C@@H](CO)NS(=O)(=O)Cc1ccccc1)C(=O)NCc1ccc(C(=N)N)cc1	2100	5.678	0.0647	0	0	0	0	0	Training	5.678	6.2734	0.5954	6.2765	0.5985	0.0052	1.2491	1.2557
1067	2671	CHEMBL152611	Cc1c(F)c(Oc2cccc(CC(=O)C(C)C)c2)nc(Oc2cccc(C(=N)N)c2)c1F	2100	5.678	1.2625	0	0	1	1	0	Training	5.678	5.9765	0.2985	5.9823	0.3043	0.0192	0.6307	0.6431
1068	2676	CHEMBL601241	N=C(N)c1cc2c(OC(COC(=O)Nc3ccccc3CN)c3ccccc3)cc(F)cc2s1	2115	5.675	0.4786	0	0	0	1	0	Prediction	5.675	5.8086	0.1336	-	-	0.0135	0.2814	0.2814
1069	2677	CHEMBL2441032	O=C(Nc1cccc(OCCc2cccc(F)c2)c1)C1CCN(c2ccncc2)CC1	2140	5.67	0.4399	0	0	1	0	0	Training	5.67	5.8232	0.1532	5.8248	0.1548	0.0105	0.3222	0.3256
1070	2679	CHEMBL2337675	CCOC(=O)C(=O)N(Cc1ccccc1)c1ccc2c(c1)OC[C@@H](COc1ccc(C(=N)N)cc1)O2.O=C(O)C(F)(F)F	2150	5.668	0.8557	0	0	1	1	0	Training	5.668	5.3612	-0.3068	5.3561	-0.3119	0.0166	-0.6474	-0.6583
1071	2680	CHEMBL192985	COc1ccc(C(=O)N2CCN(CC(=O)N3CCCC3)CC2)cc1OCCc1ccc(Cl)cc1Cl	2184	5.661	0.5683	0	0	1	0	0	Training	5.661	6.0174	0.3564	6.0211	0.3601	0.0104	0.7496	0.7575
1072	2684	CHEMBL378643	N=C(N)NCCC1CCN(C(=O)[C@H](Cc2cccc(C(=N)N)c2)NS(=O)(=O)c2ccc(Oc3ccccc3)nc2)CC1	2200	5.658	0.6294	0	0	1	0	0	Training	5.658	6.1098	0.4518	6.1145	0.4565	0.0104	0.9504	0.9603
1073	2686	CHEMBL83324	Cc1c(F)c(Oc2cccc(C(=N)N)c2)nc(Oc2cccc(C(O)C(=O)N(C)C)c2)c1F	2200	5.658	1.2626	0	0	1	1	0	Training	5.658	5.9767	0.3187	5.9829	0.3249	0.0192	0.6733	0.6865
1074	2688	CHEMBL373145	COc1ccc(C(=O)NCCCN2CCCCC2)cc1OCCc1ccc(Cl)cc1Cl	2221	5.653	0.4525	0	0	1	0	0	Prediction	5.653	5.8422	0.1892	-	-	0.0105	0.398	0.398
1075	2715	CHEMBL3219099	N=C(N)c1cccc(C[C@H](NS(=O)(=O)c2cccc(NC(=O)CCN)c2)C(=O)N2CCC(NC(=O)NCc3ccccc3)CC2)c1	2450	5.611	0.2674	0	0	0	0	0	Training	5.611	6.5799	0.9689	6.5832	0.9722	0.0033	2.031	2.0379
1076	2731	CHEMBL192742	COc1ccc(C(=O)NC2CCN(C3CCOCC3)CC2)cc1OCCc1ccc(Cl)cc1Cl	2518	5.599	0.5926	0	0	1	0	0	Training	5.599	6.0541	0.4551	6.0589	0.4599	0.0104	0.9574	0.9674
1077	2732	CHEMBL364294	COc1ccc(C(=O)NC2CCN(CC(=O)N3CCCC3)CC2)cc1OCCc1ccc(Cl)cc1Cl	2574	5.589	0.5096	0	0	1	0	0	Training	5.589	5.9286	0.3396	5.9321	0.3431	0.0104	0.7143	0.7218
1078	2741	CHEMBL517875	CCOC(=O)CN(Cc1ccccc1)c1ccc2c(c1)OC(C)(COc1ccc(C(=N)N)cc1)CN2C	2670	5.573	0.6505	0	0	0	1	0	Training	5.573	6.0686	0.4956	6.0749	0.5019	0.0126	1.0436	1.057
1079	2743	CHEMBL170911	Cc1cc(OCc2cccc(C(=N)N)c2)cc(OS(=O)(=O)c2ccccc2Cl)c1	2700	5.569	0.5906	0	0	1	0	0	Training	5.569	6.0511	0.4821	6.0561	0.4871	0.0104	1.0141	1.0247
1080	2745	CHEMBL2337670	CCOC(=O)C(=O)N(Cc1ccccc1)c1ccc2c(c1)O[C@@H](COc1ccc(C(=N)N)cc1)CO2.O=C(O)C(F)(F)F	2700	5.569	0.8556	0	0	1	1	0	Training	5.569	5.3611	-0.2079	5.3576	-0.2114	0.0166	-0.4388	-0.4462
1081	2750	CHEMBL284805	N=C(N)c1ccc2[nH]c(-c3ccccc3O)cc2c1	2700	5.569	0.3301	0	0	0	1	0	Training	5.569	5.5839	0.0149	5.5842	0.0152	0.0149	0.0315	0.032
1082	2763	CHEMBL3114841	CCOc1cc(C(Nc2ccc3c(N)nccc3c2)C(=O)NCc2ccccc2S(=O)(=O)C(C)C)ccc1OC(C)C	2800	5.553	0.6221	0	0	1	0	0	Prediction	5.553	6.0987	0.5457	-	-	0.0104	1.148	1.148
1083	2767	CHEMBL1952401	CCOC(=O)C(=O)N(Cc1ccc(F)cc1)c1ccc2c(c1)OC(C)(COc1ccc(C(=N)N)cc1)CN2C	2830	5.548	0.781	0	0	1	1	0	Training	5.548	5.2482	-0.2998	5.2432	-0.3048	0.0165	-0.6325	-0.6432
1084	2776	CHEMBL3114848	COC(=O)Nc1ccc(S(=O)(=O)C(C)C)c([C@H]2CCCN2C(=O)[C@H](Nc2ccc3c(N)nccc3c2)c2cccc(OC(F)F)c2)c1	2900	5.538	0.5306	0	0	1	0	0	Training	5.538	5.9603	0.4223	5.9648	0.4268	0.0104	0.8884	0.8977
1085	2785	CHEMBL435028	C=CCOC(=O)N1CCC(Oc2ccc(C(Oc3ccc4c(c3)CN(C(=N)N)CC4)C(=O)OCC)cc2)CC1	3000	5.523	0.5458	0	0	1	0	0	Training	5.523	5.9833	0.4603	5.9881	0.4651	0.0104	0.9683	0.9785
1086	2786	CHEMBL358566	CCOC(=O)C(Oc1ccc2c(c1)CN(C(=N)N)CC2)c1ccc(OC2CCN(C(C)=O)CC2)cc1	3000	5.523	0.5394	0	0	1	0	0	Training	5.523	5.9736	0.4506	5.9784	0.4554	0.0104	0.948	0.9579
1087	2815	CHEMBL3219095	N=C(N)c1cccc(C[C@H](NS(=O)(=O)c2cccc(NC(=O)CCN)c2)C(=O)N2CCC(NC(=O)Nc3ccccc3)CC2)c1	3410	5.467	0.3022	0	0	0	0	0	Prediction	5.467	6.6326	1.1656	-	-	0.0031	2.4429	2.4429
1088	2827	CHEMBL1952411	CN1CC(C)(COc2ccc(C(=N)N)cc2)Oc2cc(N(Cc3ccc(F)c(F)c3)C(=O)C(=O)O)ccc21	3600	5.444	0.9747	0	0	1	1	0	Training	5.444	5.5412	0.0972	5.5429	0.0989	0.0169	0.2052	0.2087
1089	2834	CHEMBL455919	CCOC(=O)CN(CCc1ccc(C(C)C)cc1)S(=O)(=O)c1cc(/C(N)=N/O)ccc1O	3700	5.432	0.362	0	0	0	1	0	Training	5.432	5.6322	0.2002	5.6352	0.2032	0.0146	0.422	0.4283
1090	2840	CHEMBL604294	COc1ccc(NC(=O)OC[C@@H](Oc2cccc3sc(C(=N)N)cc23)c2ccccc2)cc1	3773	5.423	0.4451	0	0	0	1	0	Training	5.423	5.7579	0.3349	5.7626	0.3396	0.0138	0.7057	0.7155
1091	2843	CHEMBL490297	O=C(Nc1cccc(OCc2ccc(-c3ccc(F)cc3)cc2)c1)C1CCNCC1	3870	5.412	0.3225	0	0	1	0	0	Training	5.412	5.6456	0.2336	5.6482	0.2362	0.0111	0.4915	0.497
1092	2858	CHEMBL191922	COc1ccc(C(=O)NC2CCN(C3CCCCC3)CC2)cc1OCCc1ccc(Cl)cc1Cl	4035	5.394	0.4902	0	0	1	0	0	Training	5.394	5.8992	0.5052	5.9046	0.5106	0.0104	1.0628	1.074
1093	2863	CHEMBL1952406	CN1CC(C)(COc2ccc(C(=N)N)cc2)Oc2cc(N(Cc3cccc(F)c3)C(=O)C(=O)O)ccc21	4100	5.387	0.7813	0	0	1	1	0	Training	5.387	5.2487	-0.1383	5.2464	-0.1406	0.0165	-0.2918	-0.2968
1094	2867	CHEMBL328937	CCOC(=O)c1cc2ccccc2n1Cc1cccc(C(=N)N)c1	4200	5.377	0.244	1	0	0	1	0	Training	5.377	5.9722	0.5952	5.9834	0.6064	0.0186	1.2572	1.281
1095	2869	CHEMBL426456	COc1ccc(C(=O)NCCN2CCCCC2)cc1OCCc1ccc(Cl)cc1Cl	4219	5.375	0.4525	0	0	1	0	0	Training	5.375	5.8422	0.4672	5.8472	0.4722	0.0105	0.9829	0.9933
1096	2871	CHEMBL54311	Cc1ccc(O)c(-c2cc3cc(C(=N)N)ccc3[nH]2)c1	4300	5.367	0.3305	0	0	0	1	0	Training	5.367	5.5846	0.2176	5.5878	0.2208	0.0149	0.4587	0.4656
1097	2876	CHEMBL193216	COc1ccc(C(=O)NCC2CCN(C3CCCCC3)CC2)cc1OCCc1ccc(Cl)cc1Cl	4327	5.364	0.4629	0	0	1	0	0	Training	5.364	5.8579	0.4939	5.8632	0.4992	0.0105	1.0391	1.0501
1098	2885	CHEMBL180857	CCOc1cc(C(Nc2ccc(C(=N)N)cc2)C(=O)NCc2ccccc2)ccc1OCc1ccccc1	4500	5.347	0.4173	0	0	1	0	0	Training	5.347	5.789	0.442	5.7937	0.4467	0.0106	0.9298	0.9398
1099	2906	CHEMBL1808951	CCOC(=O)C(=O)N(Cc1cccc(F)c1)c1ccc2c(c1)N(C)CC(C)(COc1ccc(C(=N)N)cc1)O2	4900	5.31	0.7763	0	0	0	1	0	Training	5.31	6.2588	0.9488	6.2708	0.9608	0.0124	1.998	2.0231
1100	2910	CHEMBL93269	N=C(N)c1ccc2[nH]c(-c3c(O)cccc3O)nc2c1	5000	5.301	0.7318	1	0	0	2	0	Training	5.301	5.6192	0.3182	5.637	0.336	0.053	0.6842	0.7225
1101	2916	CHEMBL2337674	N=C(N)c1ccc(OC[C@H]2COc3ccc(N(Cc4ccccc4)C(=O)C(=O)O)cc3O2)cc1	5080	5.294	0.8556	0	0	1	1	0	Prediction	5.294	5.3611	0.0671	-	-	0.0166	0.1415	0.1415
1102	2919	CHEMBL2337671	N=C(N)c1ccc(OC[C@@H]2COc3cc(N(Cc4ccccc4)C(=O)C(=O)O)ccc3O2)cc1	5190	5.285	0.8557	0	0	1	1	0	Training	5.285	5.3612	0.0762	5.3625	0.0775	0.0166	0.1608	0.1636
1103	2923	CHEMBL125153	N=C(N)c1ccc2[nH]c(-c3cccc(-c4ccccc4)c3O)cc2c1Cl	5200	5.284	0.4654	0	0	0	1	0	Prediction	5.284	5.7886	0.5046	-	-	0.0136	1.0632	1.0632
1104	2925	CHEMBL489110	N=C(N)N1CCC(C(=O)Nc2cccc(OCc3ccc(-c4ccccc4)cc3)c2)CC1	5200	5.284	0.3245	0	0	1	0	0	Training	5.284	5.6486	0.3646	5.6527	0.3687	0.0111	0.7672	0.7758
1105	2930	CHEMBL179270	COc1cc(C(Nc2ccc(C(=N)N)cc2)C(=O)NCc2ccccc2)ccc1OCc1ccccc1	5300	5.276	0.4169	0	0	1	0	0	Training	5.276	5.7884	0.5124	5.7939	0.5179	0.0106	1.0779	1.0895
1106	2939	CHEMBL1808952	CCOC(=O)C(=O)N(Cc1ccc(F)cc1)c1ccc2c(c1)N(C)CC(C)(COc1ccc(C(=N)N)cc1)O2	5490	5.26	0.776	0	0	0	1	0	Training	5.26	6.2584	0.9984	6.2709	1.0109	0.0124	2.1023	2.1288
1107	2949	CHEMBL2441057	O=C(Nc1cccc(OCc2cccc(F)c2)c1)C1CCN(c2ccncc2)CC1	5640	5.249	0.4404	0	0	1	0	0	Prediction	5.249	5.8239	0.5749	-	-	0.0105	1.2095	1.2095
1108	2983	CHEMBL2441050	O=C(Nc1cccc(OCc2cccc(Br)c2)c1)C1CCN(c2ccncc2)CC1	6310	5.2	0.3348	0	0	1	0	0	Training	5.2	5.6642	0.4642	5.6694	0.4694	0.011	0.9768	0.9876
1109	3010	CHEMBL509493	CC(C)c1ccc(CCN(CC(=O)O)S(=O)(=O)c2cc(/C(N)=N/O)ccc2O)cc1	7000	5.155	0.362	0	0	0	1	0	Training	5.155	5.6322	0.4772	5.6392	0.4842	0.0146	1.0059	1.0208
1110	3026	CHEMBL2441060	O=C(Nc1cccc(OCc2ccccc2)c1)C1CCN(c2ccncc2)CC1	7460	5.127	0.3166	0	0	1	0	0	Training	5.127	5.6367	0.5097	5.6424	0.5154	0.0111	1.0725	1.0845
1111	3029	CHEMBL51415	COc1cccc(C2=NOC(C(=O)Nc3ccc(-c4ccccc4S(N)(=O)=O)cc3)C2)c1	7500	5.125	0.6205	0	0	1	0	0	Training	5.125	6.0963	0.9713	6.1065	0.9815	0.0104	2.0432	2.0647
1112	3031	CHEMBL297961	Cc1cc(Br)c(O)c(-c2[nH]c3ccc(C(=N)N)cc3c2CCCc2ccccc2)c1	7600	5.119	0.4122	0	0	0	1	0	Training	5.119	5.7081	0.5891	5.7165	0.5975	0.0141	1.2416	1.2593
1113	3035	CHEMBL1952402	CN1CC(C)(COc2ccc(C(=N)N)cc2)Oc2cc(N(Cc3ccc(F)cc3)C(=O)C(=O)O)ccc21	7700	5.114	0.781	0	0	1	1	0	Training	5.114	5.2482	0.1342	5.2505	0.1365	0.0165	0.2833	0.288
1114	3057	CHEMBL2315247	N=C(N)c1ccc(CNC(=O)[C@@H]2Cc3ccc(cc3)NC(=O)CCN3CCCN(CCC(=O)Nc4ccc(cc4)C[C@@H](NS(=O)(=O)Cc4ccccc4)C(=O)N2)CC3)cc1.O=C(O)C(F)(F)F	8500	5.071	0.1551	0	0	0	0	0	Prediction	5.071	6.4101	1.3391	-	-	0.0043	2.8082	2.8082
1115	3078	CHEMBL459318	CCOC(=O)CN(C(=O)c1ccccc1)c1ccc2c(c1)OC(C)(COc1ccc(C(=N)N)cc1)CN2C	9590	5.018	0.6948	0	0	1	1	0	Training	5.018	5.1179	0.0999	5.1196	0.1016	0.0167	0.2107	0.2143
1116	3136	CHEMBL494514	CN1CC(C)(COc2ccc(C(=N)N)cc2)Oc2cc(NC(=O)c3ccccc3)ccc21	12100	4.917	0.691	0	0	1	1	0	Training	4.917	5.1121	0.1951	5.1154	0.1984	0.0167	0.4118	0.4187
1117	3148	CHEMBL198533	C=Cc1cc(OC2CCOCC2)cc(C(Nc2ccc(C(=N)N)cc2)C(=O)O)c1	13300	4.876	0.4366	0	0	1	1	0	Training	4.876	4.7273	-0.1487	4.7246	-0.1514	0.0181	-0.314	-0.3198
1118	3172	CHEMBL381222	C#Cc1cc(O[C@@H]2CCOC2)cc(C(Nc2ccc(C(=N)N)cc2)C(=O)O)c1	15300	4.815	0.5149	0	0	1	1	0	Prediction	4.815	4.8458	0.0308	-	-	0.0175	0.0649	0.0649
1119	3179	CHEMBL1270555	CC(C)(C)OC(=O)[C@@H](Cc1ccc(O)cc1)NC(=O)c1cccc(C(=N)N)c1	16000	4.796	0.2198	0	0	0	1	0	Prediction	4.796	5.4171	0.6211	-	-	0.0163	1.3105	1.3105
1120	3185	CHEMBL460355	CN1CC(C)(COc2ccc(C(=N)N)cc2)Oc2cc(N(Cc3ccccc3)C(=O)C(=O)O)ccc21	16600	4.78	0.6576	0	0	1	1	0	Training	4.78	5.0616	0.2816	5.0664	0.2864	0.0168	0.5943	0.6044
1121	3198	CHEMBL513670	CCOC(=O)CCC(=O)N(Cc1ccccc1)c1ccc2c(c1)OC(C)(COc1ccc(C(=N)N)cc1)CN2C	18000	4.745	0.6571	0	0	1	1	0	Training	4.745	5.0608	0.3158	5.0662	0.3212	0.0168	0.6666	0.6779
